# Supplementary material for: Detection of Transgenerational Spermatogenic Inheritance of Adult Male Acquired CNS Gene Expression Characteristics Using a Drosophila Systems Model
Source: PLoS One. 2009 Jun 2;4(6):e5763. doi: 10.1371/journal.pone.0005763 (PMC2685453; doi:10.1371/journal.pone.0005763)
Supplement: Table S1 — Differentially expressed genes in CNS. Up- and down-regulated genes in F1 and F2 male and female CNS are listed. Except F1 male, each set of genes were identified using four biological microarray replicates with balanced dye-swaps. In F1 males, an additional batch of four microarrays were generated. Differentially expressed genes identified using each batch showed significant overlap and were therefore pooled together. See text for further details. (0.30 MB XLS) [file pone.0005763.s001.xls]

## Sheet: Sheet1
Table S1. Differentially expressed genes in CNS. Up- and down-regulated genes in F1 and F2 male and female CNS are listed. Except F1 male, each set of genes were identified using four biological microarray replicates with balanced dye-swaps. In F1 males, an additional batch of four microarrays were generated. Differentially expressed genes identified using each batch showed significant overlap an…
F1 male						F1 female						F2 male						F2 female
Upregulated			Downregulated			Upregulated			Downregulated			Upregulated			Downregulated			Upregulated			Downregulated
CG numbers	FlyBase ID	Gene symbol	CG numbers	FlyBase ID	Gene symbol	CG numbers	FlyBase ID	Gene symbol	CG numbers	FlyBase ID	Gene symbol	CG numbers numbers	FlyBase ID	Gene symbol	CG numbers numbers	FlyBase ID	Gene symbol	CG numbers numbers	FlyBase ID	Gene symbol	CG numbers numbers	FlyBase ID	Gene symbol
CG4898	FBgn0003721	Tm1	CG11458	FBgn0040637	CG11458	CG32954	FBgn0000055	Adh	CG3035	FBgn0000330	cm	CG4178	FBgn0002563	Lsp1beta	CG7727	FBgn0000108	Appl	CG4869	FBgn0003890	betaTub97EF	CG3766	FBgn0011232	scat
CG7178	FBgn0004028	wupA	CG10120	FBgn0002719	Men	CG8669	FBgn0000370	crc	CG3619	FBgn0000463	Dl	CG2985	FBgn0004045	Yp1	CG3644	FBgn0000181	bic	CG31605	FBgn0011219	Bsg	CG31733	FBgn0011239	ms(2)35Ci
CG2981	FBgn0013348	TpnC41C	CG12348	FBgn0003380	Sh	CG2238	FBgn0000559	Ef2b	CG3525	FBgn0000536	eas	CG11129	FBgn0004047	Yp3	CG3001	FBgn0001186	Hex-A	CG10146	FBgn0012042	AttA	CG7128	FBgn0022724	Taf8
CG1019	FBgn0014863	Mlp84B	CG3139	FBgn0004242	syt	CG10045	FBgn0001149	GstD1	CG12676	FBgn0000547	ed	CG2979	FBgn0005391	Yp2	CG9983	FBgn0001215	Hrb98DE	CG8884	FBgn0013334	Sap47	CG14421	FBgn0029644	CG14421
CG17894	FBgn0000338	cnc	CG40452	FBgn0011288	Snap25	CG7176	FBgn0001248	Idh	CG1484	FBgn0000709	fliI	CG2981	FBgn0013348	TpnC41C	CG15009	FBgn0001257	ImpL2	CG3365	FBgn0020304	drongo	CG14427	FBgn0029931	CG14427
CG17903	FBgn0000409	Cyt-c-p	CG8884	FBgn0013334	Sap47	CG8922	FBgn0002590	RpS5a	CR31400	FBgn0001234	Hsromega	CG15848	FBgn0020908	Scp1	CG1639	FBgn0001491	l(1)10Bb	CR31271	FBgn0020546	iab-4	CG14837	FBgn0035797	CG14837
CG5596	FBgn0002772	Mlc1	CG4035	FBgn0015218	eIF-4E	CG7070	FBgn0003178	PyK	CG15509	FBgn0001297	kay	CG11190	FBgn0030035	CG11190	CG2746	FBgn0002607	RpL19	CG18106	FBgn0025583	IM2	CG7112	FBgn0035879	CG7112
CG15442	FBgn0010410	RpL27A	CG5654	FBgn0022959	yps	CG11793	FBgn0003462	Sod	CG4162	FBgn0002524	lace	CG9057	FBgn0030608	Lsd-2	CG16901	FBgn0003498	sqd	CG11265	FBgn0030049	CG11265	CG13058	FBgn0036610	CG13058
CG4533	FBgn0011296	l(2)efl	CG15209	FBgn0030237	CG15209	CG14792	FBgn0003517	sta	CG2184	FBgn0002773	Mlc2	CG11141	FBgn0033177	CG11141	CG12284	FBgn0003691	th	CG7203	FBgn0031942	CG7203	CG5585	FBgn0036973	CG5585
CG3283	FBgn0014028	SdhB	CG11752	FBgn0030292	CG11752	CG6647	FBgn0004363	porin	CG3779	FBgn0002973	numb	CG11170	FBgn0034705	CG11170	CR32862	FBgn0004183	snRNA:U1:82Eb	CG16772	FBgn0032835	CG16772	CG11909	FBgn0039330	CG11909
CG1019	FBgn0014863	Mlp84B	CG5004	FBgn0030820	CG5004	CG6510	FBgn0010409	RpL18A	CG6622	FBgn0003091	Pkc53E	CG10363	FBgn0041180	TepIV	CR31850	FBgn0004191	snRNA:U2:34ABa	CG12091	FBgn0035228	CG12091	CG10251	FBgn0043005	CG10251
CG11064	FBgn0016724	RfaBp	CG7082	FBgn0031401	CG7082	CG5725	FBgn0011205	fbl	CG2841	FBgn0003159	ptr	CG30011	FBgn0050011	gem	CG1527	FBgn0004404	RpS14b	CG7518	FBgn0038108	CG7518	CG31526	FBgn0051526	CG31526
CG7610	FBgn0020235	ATPsyn-gamma	CG5547	FBgn0032482	Pect	CG3612	FBgn0011211	blw	CG6775	FBgn0003244	rg	CG30194	FBgn0050194	CG30194	CG17759	FBgn0004435	Galpha49B	CG4000	FBgn0038820	CG4000	CG31533	FBgn0051533	CG31533
CG7111	FBgn0020618	Rack1	CG15825	FBgn0032773	CG15825	CG4533	FBgn0011296	l(2)efl	CG10279	FBgn0003261	Rm62	CG33350	FBgn0066292	CheB42c	CG17228	FBgn0004595	pros	CG16844	FBgn0040736	IM3	CG40156	FBgn0058156	CG40156
CG8053	FBgn0026250	eIF-1A	CG8479	FBgn0033914	CG8479	CG7726	FBgn0013325	RpL11	CG12348	FBgn0003380	Sh	CG31508	FBgn0044812	TotC	CG17870	FBgn0004907	14-3-3zeta	CG31036	FBgn0051036	CG31036	CG40228	FBgn0063670	CG40228
CG17549	FBgn0032774	CG17549	CG8446	FBgn0034089	CG8446	CG3234	FBgn0014396	tim	CG10693	FBgn0003429	slo	CG33348	FBgn0053348	CheB42a	CG1903	FBgn0005410	sno	CG40002	FBgn0058002	CG40002
CG8332	FBgn0034138	RpS15	CG12262	FBgn0035811	CG12262	CG8175	FBgn0014865	Mtk	CG8651	FBgn0003862	trx				CG1945	FBgn0005632	faf
CG11218	FBgn0034470	Obp56d	CG8743	FBgn0036904	CG8743	CG7434	FBgn0015288	RpL22	CG7850	FBgn0004210	puc				CG16963	FBgn0005664	Cry
CG9350	FBgn0034576	CG9350	CG5558	FBgn0038684	CG5558	CG6030	FBgn0016120	ATPsyn-d	CG10537	FBgn0004244	Rdl				CG5444	FBgn0010280	Taf4
CG13585	FBgn0035020	CG13585	CG4468	FBgn0038749	CG4468	CG6253	FBgn0017579	RpL14	CG3985	FBgn0004575	Syn				CG4464	FBgn0010412	RpS19a
CG6409	FBgn0036106	CG6409	CG11089	FBgn0039241	CG11089	CG14724	FBgn0019624	CoVa	CG3477	FBgn0004577	Pxd				CG4698	FBgn0010453	Wnt4
CG7283	FBgn0036213	RpL10Ab	CG16836	FBgn0040735	CG16836	CG15693	FBgn0019936	RpS20	CG18069	FBgn0004624	CaMKII				CG12223	FBgn0011764	Dsp1
CG3360	FBgn0038236	Cyp313a1	CG12355	FBgn0040805	CG12355	CG3082	FBgn0021979	l(2)k09913	CG17870	FBgn0004907	14-3-3zeta				CG7892	FBgn0011817	nmo
CG6803	FBgn0038294	Zeelin1	CG5887	FBgn0043044	desat1	CG4063	FBgn0023444	ebi	CG4153	FBgn0004926	eIF-2beta				CG17248	FBgn0013342	n-syb
CG10570	FBgn0040992	CG10570	CG33184	FBgn0050481	mRpL53	CG8453	FBgn0025454	Cyp6g1	CG1522	FBgn0005563	cac				CG1056	FBgn0013743	5-HT2
CG31764	FBgn0043841	vir-1	CG32068	FBgn0052068	CG32068	CG14817	FBgn0026089	CG14817	CG17136	FBgn0010252	Rbp1				CG3379	FBgn0013981	His4r
CG15442	FBgn0053002	mRpL27	CG33184	FBgn0053155	CG33155	CG14616	FBgn0027279	l(1)G0196	CG3151	FBgn0010263	Rbp9				CG16747	FBgn0014184	Oda
CG33205	FBgn0053205	CG33205				CG14476	FBgn0027588	CG14476	CG5461	FBgn0010460	bun				CG3949	FBgn0015393	hoip
CG18768	FBgn0083957	CG34121				CG6341	FBgn0028737	Ef1beta	CG3727	FBgn0010583	dock				CG2928	FBgn0015801	Reg-5
CG18768	FBgn0083993	SP2523				CG2233	FBgn0029990	CG2233	CG4760	FBgn0011206	bol				CG8075	FBgn0015838	Vang
						CG2998	FBgn0030136	RpS28b	CG2665	FBgn0011694	PebII				CR32665	FBgn0019660	roX2
						CG2145	FBgn0030251	CG2145	CG7892	FBgn0011817	nmo				CG31196	FBgn0020238	14-3-3epsilon
						CG15201	FBgn0030272	CG15201	CG18285	FBgn0013467	igl				CG10297	FBgn0020765	Acp65Aa
						CG10992	FBgn0030521	CG10992	CG8156	FBgn0013750	Arf51F				CG3986	FBgn0022700	Cht4
						CG9091	FBgn0030616	RpL37a	CG32848	FBgn0015323	VAChT				CG10751	FBgn0024196	robl
						CG4598	FBgn0032160	CG4598	CG11798	FBgn0015371	chn				CG6772	FBgn0024290	Slob
						CG18619	FBgn0032202	CG18619	CG9660	FBgn0015600	toc				CG7535	FBgn0024963	GluClalpha
						CG7296	FBgn0032283	CG7296	CG17888	FBgn0016694	Pdp1				CG4585	FBgn0025335	CG4585
						CG6712	FBgn0032408	CG6712	CG6831	FBgn0020254	rhea				CG6292	FBgn0025455	CycT
						CG9282	FBgn0032518	RpL24	CG1210	FBgn0020386	Pk61C				CG10327	FBgn0025790	TBPH
						CG17549	FBgn0032774	CG17549	CG32788	FBgn0021738	Crg-1				CG14812	FBgn0026090	CG14812
						CG10237	FBgn0032783	CG10237	CG10261	FBgn0022131	aPKC				CG32555	FBgn0026375	RhoGAPp190
						CG4716	FBgn0033820	CG4716	CG6438	FBgn0023179	amon				CG13364	FBgn0026879	CG13364
						CG9350	FBgn0034576	CG9350	CG4013	FBgn0024308	Smr				CG32701	FBgn0028327	l(1)G0320
						CG2852	FBgn0034753	CG2852	CG7535	FBgn0024963	GluClalpha				CG1975	FBgn0028408	Rep2
						CG13585	FBgn0035020	CG13585	CG17245	FBgn0025740	plexB				CG12372	FBgn0028683	spt4
						CG14567	FBgn0037126	CG14567	CG11081	FBgn0025741	plexA				CG15282	FBgn0028855	CG15282
						CG7470	FBgn0037146	CG7470	CG1838	FBgn0026199	myoglianin				CG3566	FBgn0029854	CG3566
						CG2604	FBgn0037298	CG2604	CG32555	FBgn0026375	RhoGAPp190				CG3973	FBgn0029881	CG3973
						CG1475	FBgn0037351	RpL13A	CG8604	FBgn0027356	Amph				CG12065	FBgn0030052	CG12065
						CG2017	FBgn0037391	CG2017	CG8611	FBgn0027602	CG8611				CG2998	FBgn0030136	RpS28b
						CG8036	FBgn0037607	CG8036	CG13388	FBgn0027932	Akap200				CG15209	FBgn0030237	CG15209
						CG6803	FBgn0038294	Zeelin1	CG10682	FBgn0027936	vih				CG1552	FBgn0030258	CG1552
						CG11876	FBgn0039635	CG11876	CG31811	FBgn0028509	cenG1A				CG11752	FBgn0030292	CG11752
						CG7584	FBgn0039682	Obp99c	CG17976	FBgn0028561	sut3				CG1490	FBgn0030366	Usp7
						CG7808	FBgn0039713	RpS8	CG2139	FBgn0028646	aralar1				CG9742	FBgn0030765	CG9742
						CG7920	FBgn0039737	CG7920	CG12690	FBgn0029504	CHES-1-like				CG5172	FBgn0030830	CG5172
						CG11522	FBgn0039857	RpL6	CG2875	FBgn0029672	CG2875				CG6290	FBgn0030921	CG6290
						CG8369	FBgn0040532	CG8369	CG1552	FBgn0030258	CG1552				CG7876	FBgn0031000	CG7876
						CG31620	FBgn0041245	Gr39b	CG11106	FBgn0030280	CG11106				CG14229	FBgn0031059	CG14229
						CG32444	FBgn0043783	CG32444	CG1703	FBgn0030321	CG1703				CG17600	FBgn0031195	CG17600
						CG30194	FBgn0050194	CG30194	CG10617	FBgn0030476	CG10617				CG16987	FBgn0031461	Alp23B
						CG31116	FBgn0051116	CG31116	CG9565	FBgn0031081	Nep3				CG14022	FBgn0031700	CG14022
						CG32441	FBgn0052441	CG32441	CG9088	FBgn0031759	lid				CG9088	FBgn0031759	lid
						CG32549	FBgn0052549	CG32549	CG17005	FBgn0032109	CG17005				CG9548	FBgn0031822	CG9548
						CG33479	FBgn0053479	CG33479	CG5734	FBgn0032191	CG5734				CG13784	FBgn0031897	CG13784
									CG14464	FBgn0033000	CG14464				CG17005	FBgn0032109	CG17005
									CG8229	FBgn0033356	CG8229				CG4621	FBgn0032321	YL-1
									CG9077	FBgn0033600	CG9077				CG15138	FBgn0032629	beat-IIIc
									CG8834	FBgn0033733	CG8834				CG9422	FBgn0033092	CG9422
									CG18128	FBgn0034898	CG18128				CG12839	FBgn0033135	Tsp42En
									CG9358	FBgn0035089	Phk-3				CG4471	FBgn0033137	Tsp42Ep
									CG14998	FBgn0035500	CG14998				CG12932	FBgn0033419	CG12932
									CG9238	FBgn0036428	CG9238				CG9080	FBgn0033593	CG9080
									CG10588	FBgn0037037	CG10588				CG17575	FBgn0033776	CG17575
									CG7177	FBgn0037098	CG7177				CG3850	FBgn0033782	sug
									CG7421	FBgn0037137	Nopp140				CG8479	FBgn0033914	CG8479
									CG7143	FBgn0037141	DNApol-eta				CG10253	FBgn0033983	CG10253
									CG14639	FBgn0037224	CG14639				CG15704	FBgn0034103	CG15704
									CG8861	FBgn0037676	CG8861				CG5773	FBgn0034290	CG5773
									CG9356	FBgn0037688	CG9356				CG8462	FBgn0034471	Obp56e
									CG6959	FBgn0037956	CG6959				CG13873	FBgn0034474	Obp56g
									CG5916	FBgn0038401	CG5916				CG4030	FBgn0034585	CG4030
									CG5866	FBgn0038508	CG5866				CG10433	FBgn0034638	CG10433
									CG14302	FBgn0038647	CG14302				CG3751	FBgn0034751	RpS24
									CG17780	FBgn0039197	CG17780				CG3803	FBgn0034938	CG3803
									CG11315	FBgn0039801	CG11315				CG3195	FBgn0034968	RpL12
									CG6889	FBgn0040071	tara				CG18330	FBgn0035231	Cct2
									CG40049	FBgn0044510	mRpS5				CG13923	FBgn0035277	CG13923
									CR31931	FBgn0045500	Gr22b				CG1240	FBgn0035370	CG1240
									CG12699	FBgn0046294	CG12699				CG1268	FBgn0035521	CG1268
									CG30050	FBgn0050050	CG30050				CG15012	FBgn0035528	CG15012
									CG30275	FBgn0050275	CG30275				CG18314	FBgn0035538	DopEcR
									CG30338	FBgn0050338	CG30338				CG5280	FBgn0035952	CG5280
									CG30383	FBgn0050383	CG30383				CG6140	FBgn0036162	CG6140
									CG31182	FBgn0051182	CG31182				CG6038	FBgn0036198	CG6038
									CG31619	FBgn0051619	CG31619				CG7924	FBgn0036416	CG7924
									CG31665	FBgn0051665	CG31665				CG15715	FBgn0036538	CG15715
									CG31708	FBgn0051708	CG31708				CG14057	FBgn0036696	CG14057
									CG31906	FBgn0051906	CG31906				CG11137	FBgn0037199	CG11137
									CG32245	FBgn0052245	CG32245				CG2016	FBgn0037289	CG2016
									CG32297	FBgn0052297	CG32297				CG2931	FBgn0037342	CG2931
									CG32445	FBgn0052445	CG32445				CG1943	FBgn0037468	CG1943
									CG32542	FBgn0052542	CG32542				CG8420	FBgn0037664	CG8420
									CG32570	FBgn0052570	CG32570				CG8436	FBgn0037670	CG8436
									CG32988	FBgn0052988	CG32988				CG18643	FBgn0037898	CG18643
									CG33188	FBgn0053936	CG33936				CG6764	FBgn0037899	CG6764
									CG32737	FBgn0064121	CG33692				CG6808	FBgn0037921	CG6808
									CG32737	FBgn0064122	CG33691				CG6904	FBgn0038293	CG6904
															CG6803	FBgn0038294	Zeelin1
															CG5516	FBgn0038389	CG5516
															CG13822	FBgn0039098	CG13822
															CG5677	FBgn0039172	Spase22-23
															CG11781	FBgn0039259	CG11781
															CG11848	FBgn0039282	CG11848
															CG6131	FBgn0039480	CG6131
															CG5934	FBgn0039505	CG5934
															CG14509	FBgn0039647	CG14509
															CG15520	FBgn0039722	capa
															CG11522	FBgn0039857	RpL6
															CG11077	FBgn0039930	CG11077
															CG17698	FBgn0040056	CG17698
															CG7893	FBgn0040068	vav
															CG3704	FBgn0040346	CG3704
															CG12418	FBgn0040536	CG12418
															CG17618	FBgn0040587	CG17618
															CG13631	FBgn0040600	CG13631
															CG3348	FBgn0040609	CG3348
															CG2249	FBgn0040773	CG2249
															CG3712	FBgn0040907	mRpL33
															CG17715	FBgn0041004	CG17715
															CG11430	FBgn0041585	olf186-F
															CG15736	FBgn0043001	Chrac-16
															CG8147	FBgn0043791	CG8147
															CG31508	FBgn0044812	TotC
															CG9126	FBgn0045073	Stim
															CG30050	FBgn0050050	CG30050
															CG30065	FBgn0050065	CG30065
															CG32069	FBgn0052069	CG32069
															CG32451	FBgn0052451	SPoCk
															CG32645	FBgn0052645	CG32645
															CG32647	FBgn0052647	CG32647
															CG32654	FBgn0052654	CG32654
															CG32700	FBgn0052700	CG32700
															CG9126	FBgn0053180	Ranbp16
															CG33502	FBgn0053502	CG33502
															CG40274	FBgn0058274	CG40274
															CG14975	FBgn0064227	Rdh
															CG11348	FBgn0000038	nAcRbeta-64B
															CG10067	FBgn0000044	Act57B
															CG1034	FBgn0000166	bcd
															CG11491	FBgn0000210	br
															CG12066	FBgn0000274	Pka-C2
															CG11024	FBgn0000318	cl
															CG10697	FBgn0000422	Ddc
															CG1007	FBgn0000575	emc
															CG10986	FBgn0001087	g
															CG10060	FBgn0001104	G-ialpha65A
															CG10545	FBgn0001105	Gbeta13F
															CG10045	FBgn0001149	GstD1
															CG10197	FBgn0001319	kn
															CG10109	FBgn0001332	L
															CG10655	FBgn0002021	l(2)37Bb
															CG10699	FBgn0002023	Lim3
															CG10781	FBgn0002933	ng1
															CG1133	FBgn0003002	opa
															CG10279	FBgn0003261	Rm62
															CG1163	FBgn0003275	RpII18
															CG1030	FBgn0003339	Scr
															CG1066	FBgn0003383	Shab
															CG11793	FBgn0003462	Sod
															CG10128	FBgn0003742	tra2
															CG11624	FBgn0003943	Ubi-p63E
															CG11387	FBgn0004198	ct
															CG10537	FBgn0004244	Rdl
															CG10305	FBgn0004413	RpS26
															CG10851	FBgn0004587	B52
															CG1004	FBgn0004635	rho
															CG10528	FBgn0004811	fs(2)ltoPP43
															CG10377	FBgn0004838	Hrb27C
															CG10847	FBgn0004875	enc
															CG10944	FBgn0004922	RpS6
															CG11049	FBgn0005561	sv
															CG12052	FBgn0005630	lola
															CG10334	FBgn0005672	spi
															CG10281	FBgn0010282	TfIIFalpha
															CG10810	FBgn0010381	Drs
															CG10497	FBgn0010415	Sdc
															CG11280	FBgn0010452	trn
															CG10939	FBgn0010620	Sip1
															CG10130	FBgn0010638	Sec61beta
															CG10967	FBgn0010715	Atg1
															CG10624	FBgn0010894	sinu
															CG12086	FBgn0011204	cue
															CG10536	FBgn0011241	cbx
															CG1059	FBgn0011341	Karybeta3
															CG10922	FBgn0011638	La
															CG1064	FBgn0011715	Snr1
															CG12072	FBgn0011739	wts
															CG11678	FBgn0011741	Actr13E
															CG11027	FBgn0013749	Arf102F
															CG10248	FBgn0013772	Cyp6a8
															CG11001	FBgn0013954	FK506-bp2
															CG11271	FBgn0014027	RpS12
															CG10601	FBgn0014343	mirr
															CG10272	FBgn0014963	gpp
															CG11987	FBgn0015014	tgo
															CG11783	FBgn0015240	Hr96
															CG1088	FBgn0015324	Vha26
															CG11798	FBgn0015371	chn
															CG10328	FBgn0015520	nonA-l
															CG11217	FBgn0015614	CanB2
															CG11958	FBgn0015622	Cnx99A
															CG10652	FBgn0015745	RpL30
															CG10539	FBgn0015806	S6k
															CG10593	FBgn0016122	Acer
															CG10938	FBgn0016697	ProsMA5
															CG10071	FBgn0016726	RpL29
															CG10753	FBgn0016940	snRNP69D
															CG10293	FBgn0017397	how
															CG11186	FBgn0019650	toy
															CG10746	FBgn0020303	fok
															CG11303	FBgn0020372	TM4SF
															CG10052	FBgn0020617	Rx
															CG10534	FBgn0020637	Lcp65Ag2
															CG10261	FBgn0022131	aPKC
															CG10269	FBgn0022935	D19A
															CG11418	FBgn0024360	CG11418
															CG1071	FBgn0024371	E2f2
															CG11219	FBgn0024943	PIP82
															CG11448	FBgn0024985	CG11448
															CG11182	FBgn0025334	PHDP
															CG11325	FBgn0025595	GRHR
															CG11489	FBgn0025702	CG11489
															CG11081	FBgn0025741	plexA
															CG11143	FBgn0025885	Inos
															CG11354	FBgn0026411	Lim1
															CG1162	FBgn0026564	CG1162
															CG1079	FBgn0026592	CG1079
															CG10342	FBgn0027109	npf
															CG12023	FBgn0027790	GV1
															CG10682	FBgn0027936	vih
															CG10364	FBgn0027949	msb1l
															CG10574	FBgn0028429	I-2
															CG11405	FBgn0028550	A3-3
															CG10203	FBgn0028554	xl6
															CG1100	FBgn0028690	Rpn5
															CG11888	FBgn0028692	Rpn2
															CG10692	FBgn0028707	Dnmt2
															CG11993	FBgn0028708	Mst85C
															CG10913	FBgn0028983	Spn6
															CG10804	FBgn0029663	CG10804
															CG10802	FBgn0029664	CG10802
															CG11444	FBgn0029715	CG11444
															CG10706	FBgn0029761	SK
															CG11473	FBgn0029779	CG11473
															CG10946	FBgn0029974	dpr14
															CG10778	FBgn0029980	CG10778
															CG10763	FBgn0030011	Gbeta5
															CG12123	FBgn0030039	CG12123
															CG12116	FBgn0030041	CG12116
															CG12111	FBgn0030050	CG12111
															CG12108	FBgn0030057	Ppt1
															CG11042	FBgn0030094	CG11042
															CG12057	FBgn0030098	CG12057
															CG12056	FBgn0030099	CG12056
															CG12106	FBgn0030100	CG12106
															CG12119	FBgn0030102	CG12119
															CG12121	FBgn0030109	CG12121
															CG11122	FBgn0030266	CG11122
															CG11106	FBgn0030280	CG11106
															CG11750	FBgn0030294	CG11750
															CG11727	FBgn0030299	CG11727
															CG11715	FBgn0030304	Cyp4g15
															CG10362	FBgn0030358	CG10362
															CG11138	FBgn0030400	CG11138
															CG11134	FBgn0030518	CG11134
															CG11151	FBgn0030519	CG11151
															CG11095	FBgn0030528	CG11095
															CG10997	FBgn0030529	Clic
															CG11581	FBgn0030540	CG11581
															CG11230	FBgn0031137	CG11230
															CG11376	FBgn0031216	CG11376
															CG11454	FBgn0031224	CG11454
															CG11488	FBgn0031231	mRpL10
															CG11490	FBgn0031233	CG11490
															CG11601	FBgn0031244	CG11601
															CG11562	FBgn0031247	CG11562
															CG10908	FBgn0031376	CG10908
															CG10031	FBgn0031563	CG10031
															CG11926	FBgn0031640	CG11926
															CG11142	FBgn0031737	CG11142
															CG11015	FBgn0031830	CG11015
															CG11319	FBgn0031835	CG11319
															CG11326	FBgn0031850	Tsp
															CG10806	FBgn0031865	CG10806
															CG10302	FBgn0032679	bsf
															CG10373	FBgn0032704	CG10373
															CG10603	FBgn0032720	mRpL13
															CG10428	FBgn0032724	CG10428
															CG10473	FBgn0032745	CG10473
															CG10470	FBgn0032746	CG10470
															CG10685	FBgn0032762	CG10685
															CG10137	FBgn0032800	CG10137
															CG10263	FBgn0032812	CG10263
															CG10447	FBgn0032816	CG10447
															CG10631	FBgn0032817	CG10631
															CG10538	FBgn0032821	CdGAPr
															CG10481	FBgn0032827	CG10481
															CG10664	FBgn0032833	CG10664
															CG10756	FBgn0032847	Taf13
															CG10757	FBgn0032849	mRpS18B
															CG10954	FBgn0032859	Arc-p34
															CG10465	FBgn0033017	CG10465
															CG11211	FBgn0033067	CG11211
															CG11212	FBgn0033068	Ptr
															CG11145	FBgn0033168	CG11145
															CG11124	FBgn0033170	sPLA2
															CG11139	FBgn0033179	p47
															CG11191	FBgn0033249	CG11191
															CG11635	FBgn0033283	CG11635
															CG11641	FBgn0033288	pdm3
															CG11784	FBgn0033381	CG11784
															CG12128	FBgn0033473	CG12128
															CG11866	FBgn0033486	CG11866
															CG11883	FBgn0033538	CG11883
															CG11979	FBgn0033571	Rpb5
															CG10112	FBgn0033942	CG10112
															CG10153	FBgn0033962	CG10153
															CG10200	FBgn0033968	CG10200
															CG10205	FBgn0033970	CG10205
															CG10243	FBgn0033979	Cyp6a19
															CG11419	FBgn0034231	CG11419
															CG10916	FBgn0034312	CG10916
															CG10460	FBgn0034443	cer
															CG11044	FBgn0034484	CG11044
															CG11099	FBgn0034485	CG11099
															CG11788	FBgn0034495	CG11788
															CG11110	FBgn0034535	CG11110
															CG10540	FBgn0034577	cpa
															CG10527	FBgn0034583	CG10527
															CG10082	FBgn0034644	CG10082
															CG11061	FBgn0034697	GM130
															CG11206	FBgn0034720	CG11206
															CG11301	FBgn0034726	Mes4
															CG10315	FBgn0034858	eIF2B-delta
															CG11290	FBgn0034975	enok
															CG11413	FBgn0035022	CG11413
															CG12038	FBgn0035179	CG12038
															CG12090	FBgn0035227	CG12090
															CG12104	FBgn0035238	CG12104
															CG12024	FBgn0035283	CG12024
															CG12025	FBgn0035285	CG12025
															CG12093	FBgn0035372	CG12093
															CG11486	FBgn0035397	CG11486
															CG12079	FBgn0035404	CG12079
															CG10812	FBgn0035434	dro5
															CG12013	FBgn0035438	PHGPx
															CG10849	FBgn0035471	Sc2
															CG1136	FBgn0035490	CG1136
															CG11586	FBgn0035520	CG11586
															CG11347	FBgn0035542	CG11347
															CG11345	FBgn0035546	CG11345
															CG11357	FBgn0035558	CG11357
															CG12027	FBgn0035585	CG12027
															CG10672	FBgn0035588	CG10672
															CG10674	FBgn0035592	CG10674
															CG10576	FBgn0035630	CG10576
															CG10483	FBgn0035649	CG10483
															CG10077	FBgn0035720	CG10077
															CG10075	FBgn0035722	CG10075
															CG11658	FBgn0036196	CG11658
															CG10861	FBgn0036255	Atg12
															CG10418	FBgn0036277	CG10418
															CG10704	FBgn0036285	toe
															CG10616	FBgn0036286	CG10616
															CG10660	FBgn0036288	CG10660
															CG10657	FBgn0036289	CG10657
															CG10627	FBgn0036298	CG10627
															CG10971	FBgn0036309	CG10971
															CG11267	FBgn0036334	CG11267
															CG11258	FBgn0036335	mRpL20
															CG11278	FBgn0036341	Syx13
															CG11279	FBgn0036342	CG11279
															CG10116	FBgn0036367	CG10116
															CG11577	FBgn0036847	CG11577
															CG10419	FBgn0036850	CG10419
															CG10588	FBgn0037037	CG10588
															CG10587	FBgn0037039	CG10587
															CG10565	FBgn0037051	CG10565
															CG10508	FBgn0037060	CG10508
															CG11246	FBgn0037121	Rpb8
															CG11440	FBgn0037163	CG11440
															CG11426	FBgn0037166	CG11426
															CG11241	FBgn0037186	CG11241
															CG1107	FBgn0037218	auxillin
															CG1090	FBgn0037238	CG1090
															CG1057	FBgn0037262	MED31
															CG1124	FBgn0037290	CG1124
															CG10233	FBgn0037302	CG10233
															CG1158	FBgn0037310	Tim17b1
															CG1161	FBgn0037313	CG1161
															CG12000	FBgn0037314	CG12000
															CG10612	FBgn0037322	Or83a
															CG10981	FBgn0037384	CG10981
															CG1154	FBgn0037419	Osi12
															CG1021	FBgn0037443	CG1021
															CG10267	FBgn0037446	CG10267
															CG1104	FBgn0037467	CG1104
															CG1070	FBgn0037471	Alh
															CG1142	FBgn0037504	CG1142
															CG11753	FBgn0037603	CG11753
															CG11776	FBgn0037631	CG11776
															CG11986	FBgn0037656	CG11986
															CG10091	FBgn0038020	GstD9
															CG11600	FBgn0038068	CG11600
															CG10126	FBgn0038088	CG10126
															CG10311	FBgn0038420	CG10311
															CG10317	FBgn0038423	CG10317
															CG10157	FBgn0039099	CG10157
															CG10365	FBgn0039109	CG10365
															CG10219	FBgn0039112	CG10219
															CG10214	FBgn0039115	CG10214
															CG10375	FBgn0039116	CG10375
															CG10210	FBgn0039117	tst
															CG10208	FBgn0039118	CG10208
															CG11375	FBgn0039227	polybromo
															CG11790	FBgn0039265	CG11790
															CG11791	FBgn0039266	CG11791
															CG10238	FBgn0039280	CG10238
															CG11853	FBgn0039298	to
															CG10423	FBgn0039300	RpS27
															CG11857	FBgn0039303	CG11857
															CG11858	FBgn0039305	CG11858
															CG11859	FBgn0039306	CG11859
															CG11910	FBgn0039332	CG11910
															CG10011	FBgn0039590	CG10011
															CG10001	FBgn0039595	AR-2
															CG11828	FBgn0039616	CG11828
															CG11837	FBgn0039627	CG11837
															CG11877	FBgn0039636	CG11877
															CG11882	FBgn0039642	CG11882
															CG11314	FBgn0039800	CG11314
															CG12071	FBgn0039808	CG12071
															CG11317	FBgn0039816	CG11317
															CG12054	FBgn0039831	CG12054
															CG12114	FBgn0039837	CG12114
															CG11333	FBgn0039850	CG11333
															CG11525	FBgn0039858	CycG
															CG11563	FBgn0039868	CG11563
															CG11059	FBgn0039928	cals
															CG11148	FBgn0039936	CG11148
															CG10846	FBgn0040228	dyn-p25
															CG10392	FBgn0040295	Ogt
															CG10260	FBgn0040335	CG10260
															CG11642	FBgn0040340	TRAM
															CG11638	FBgn0040351	CG11638
															CG11382	FBgn0040367	CG11382
															CG11686	FBgn0040551	CG11686
															CG11458	FBgn0040637	CG11458
															CG10570	FBgn0040992	CG10570
															CG11886	FBgn0041186	Slbp
															CG1081	FBgn0041191	Rheb
															CG1168	FBgn0041707	7B2
															CG10686	FBgn0041775	tral
															CG11518	FBgn0043900	pygo
															CG11785	FBgn0045866	bai
															CG1109	FBgn0046222	CG1109
															CG10272	FBgn0053324	CG33324
															CG12090	FBgn0053971	CG33971
															CG11271	FBgn0083978	CG17672
															CG15845	FBgn0000054	Adf1
															CG15224	FBgn0000259	CkIIbeta
															CG12410	FBgn0000394	cv
															CG1765	FBgn0000546	EcR
															CG12676	FBgn0000547	ed
															CG15112	FBgn0000578	ena
															CG12238	FBgn0000619	e(y)3
															CG17716	FBgn0000633	fas
															CG1484	FBgn0000709	fliI
															CG13396	FBgn0001084	fy
															CG17697	FBgn0001085	fz
															CG1743	FBgn0001145	Gs2
															CG1242	FBgn0001233	Hsp83
															CG17117	FBgn0001235	hth
															CG12286	FBgn0001296	kar
															CG17046	FBgn0001316	klar
															CG1725	FBgn0001624	dlg1
															CG13240	FBgn0001989	l(2)35Di
															CG17743	FBgn0002521	pho
															CG12217	FBgn0003139	PpV
															CG16740	FBgn0003248	Rh2
															CG1554	FBgn0003277	RpII215
															CG12348	FBgn0003380	Sh
															CG1417	FBgn0003423	slgA
															CG16738	FBgn0003430	slp1
															CG1232	FBgn0003710	tipE
															CG14887	FBgn0004087	Dhfr
															CG14426	FBgn0004143	nullo
															CG12749	FBgn0004237	Hrb87F
															CG14994	FBgn0004516	Gad1
															CG1449	FBgn0004607	zfh2
															CG14307	FBgn0004652	fru
															CG15855	FBgn0004910	Eip63F-1
															CG1464	FBgn0005558	ey
															CG1522	FBgn0005563	cac
															CG1455	FBgn0010015	CanA1
															CG15532	FBgn0010113	hdc
															CG17136	FBgn0010252	Rbp1
															CG1772	FBgn0010316	dap
															CG12532	FBgn0010380	Bap
															CG15427	FBgn0010473	tutl
															CG16973	FBgn0010909	msn
															CG17358	FBgn0011290	Taf12
															CG14779	FBgn0013720	pck
															CG1721	FBgn0014869	Pglym78
															CG14028	FBgn0015031	cype
															CG1469	FBgn0015221	Fer2LCH
															CG14999	FBgn0015287	RfC40
															CG14489	FBgn0015522	olf186-M
															CG1685	FBgn0015527	pen
															CG1693	FBgn0015558	tty
															CG17484	FBgn0015587	p120ctn
															CG1276	FBgn0015829	TfIIEbeta
															CG13425	FBgn0015907	bl
															CG1624	FBgn0015930	dpld
															CG12157	FBgn0016041	Tom40
															CG14029	FBgn0016076	vri
															CG1462	FBgn0016123	Aph-4
															CG13598	FBgn0016754	sba
															CG17342	FBgn0017581	Lk6
															CG1404	FBgn0020255	ran
															CG14904	FBgn0020907	Scp2
															CG12770	FBgn0021814	Vps28
															CG12396	FBgn0022069	Nnp-1
															CG15862	FBgn0022382	Pka-R2
															CG12357	FBgn0022943	Cbp20
															CG1519	FBgn0023175	Prosalpha7
															CG13316	FBgn0023215	Mnt
															CG14816	FBgn0023517	CG14816
															CG12352	FBgn0024188	san
															CG17023	FBgn0024804	Dbp80
															CG17686	FBgn0024807	DIP1
															CG1587	FBgn0024811	Crk
															CG14782	FBgn0025381	CG14782
															CG14791	FBgn0025382	Rab27
															CG16989	FBgn0025621	CG16989
															CG13367	FBgn0025634	CG13367
															CG16982	FBgn0025638	Roc1a
															CG13363	FBgn0025639	Suv4-20
															CG14622	FBgn0025641	DAAM
															CG15218	FBgn0025674	CycK
															CG12789	FBgn0025697	CG12789
															CG13920	FBgn0025712	CG13920
															CG17245	FBgn0025740	plexB
															CG12737	FBgn0025864	Crag
															CG14818	FBgn0026088	CG14818
															CG14817	FBgn0026089	CG14817
															CG16833	FBgn0026147	CG16833
															CG16765	FBgn0026188	ps
															CG12218	FBgn0026206	mei-P26
															CG1307	FBgn0026566	CG1307
															CG1515	FBgn0026664	l(1)G0155
															CG12238	FBgn0026680	l(1)G0084
															CG14777	FBgn0026872	CG14777
															CG1221	FBgn0027111	miple
															CG12233	FBgn0027291	l(1)G0156
															CG1728	FBgn0027359	Tim8
															CG17273	FBgn0027493	CG17273
															CG1344	FBgn0027507	CG1344
															CG17712	FBgn0027597	CG17712
															CG12359	FBgn0027603	Ulp1
															CG12131	FBgn0027619	Adam
															CG17332	FBgn0027779	VhaSFD
															CG14786	FBgn0027794	CG14786
															CG13388	FBgn0027932	Akap200
															CG12752	FBgn0028411	Nxt1
															CG13480	FBgn0028418	Leucokinin
															CG16857	FBgn0028482	CG16857
															CG14039	FBgn0028572	qtc
															CG16889	FBgn0028658	adat
															CG16916	FBgn0028686	Rpt3
															CG17420	FBgn0028697	RpL15
															CG17367	FBgn0028717	Lnk
															CG15283	FBgn0028844	CG15283
															CG12448	FBgn0028857	CG12448
															CG15270	FBgn0028879	CG15270
															CG1528	FBgn0028968	gammaCop
															CG12630	FBgn0028979	tio
															CG17594	FBgn0028993	scro
															CG1591	FBgn0029133	REG
															CG13610	FBgn0029146	Orct2
															CG14437	FBgn0029502	COQ7
															CG12690	FBgn0029504	CHES-1-like
															CG12276	FBgn0029512	Aos1
															CG14806	FBgn0029594	CG14806
															CG14419	FBgn0029639	CG14419
															CG15571	FBgn0029696	CG15571
															CG15786	FBgn0029749	CG15786
															CG15784	FBgn0029766	CG15784
															CG12730	FBgn0029771	CG12730
															CG15771	FBgn0029801	CG15771
															CG15897	FBgn0029857	CG15897
															CG15893	FBgn0029865	CG15893
															CG14442	FBgn0029893	CG14442
															CG15478	FBgn0029955	CG15478
															CG1444	FBgn0029975	CG1444
															CG1583	FBgn0030013	CG1583
															CG15337	FBgn0030014	CG15337
															CG1632	FBgn0030027	CG1632
															CG1387	FBgn0030033	CG1387
															CG1440	FBgn0030038	CG1440
															CG12772	FBgn0030055	CG12772
															CG12660	FBgn0030069	CG12660
															CG17754	FBgn0030114	CG17754
															CG16892	FBgn0030122	CG16892
															CG12139	FBgn0030130	CG12139
															CG15312	FBgn0030174	CG15312
															CG17255	FBgn0030205	CG17255
															CG1628	FBgn0030218	CG1628
															CG1691	FBgn0030235	Imp
															CG1545	FBgn0030259	CG1545
															CG15203	FBgn0030261	CG15203
															CG1453	FBgn0030268	Klp10A
															CG15202	FBgn0030271	CG15202
															CG15201	FBgn0030272	CG15201
															CG1397	FBgn0030275	CG1397
															CG1751	FBgn0030306	Spase25
															CG15220	FBgn0030322	CG15220
															CG15739	FBgn0030347	CG15739
															CG15735	FBgn0030364	CG15735
															CG15730	FBgn0030395	CG15730
															CG15742	FBgn0030462	CG15742
															CG15743	FBgn0030465	CG15743
															CG1764	FBgn0030467	CG1764
															CG15745	FBgn0030469	CG15745
															CG12724	FBgn0030470	CG12724
															CG1660	FBgn0030480	Tim9a
															CG1716	FBgn0030486	CG1716
															CG15753	FBgn0030491	CG15753
															CG15871	FBgn0030552	mRpL38
															CG14413	FBgn0030572	mRpS25
															CG14408	FBgn0030581	CG14408
															CG14411	FBgn0030582	CG14411
															CG16952	FBgn0030701	CG16952
															CG13010	FBgn0030770	CG13010
															CG12997	FBgn0030831	CG12997
															CG12203	FBgn0031021	CG12203
															CG14206	FBgn0031035	RpS10b
															CG14220	FBgn0031036	CG14220
															CG14210	FBgn0031040	CG14210
															CG14222	FBgn0031043	CG14222
															CG14211	FBgn0031044	CG14211
															CG14214	FBgn0031049	Sec61gamma
															CG14216	FBgn0031054	CG14216
															CG14234	FBgn0031065	CG14234
															CG17052	FBgn0031097	CG17052
															CG17068	FBgn0031098	CG17068
															CG17065	FBgn0031099	CG17065
															CG1631	FBgn0031101	CG1631
															CG1467	FBgn0031106	Syx16
															CG15457	FBgn0031111	Obp19c
															CG1702	FBgn0031117	CG1702
															CG1412	FBgn0031118	RhoGAP19D
															CG1532	FBgn0031143	CG1532
															CG1529	FBgn0031144	CG1529
															CG1753	FBgn0031148	CG1753
															CG1518	FBgn0031149	CG1518
															CG14614	FBgn0031186	CG14614
															CG17601	FBgn0031197	CG17601
															CG14341	FBgn0031315	CG14341
															CG14343	FBgn0031325	CG14343
															CG17642	FBgn0031357	mRpL48
															CG15362	FBgn0031378	CG15362
															CG15403	FBgn0031504	CG15403
															CG12400	FBgn0031505	CG12400
															CG17612	FBgn0031597	CG17612
															CG15432	FBgn0031603	CG15432
															CG14030	FBgn0031696	CG14030
															CG13994	FBgn0031772	CG13994
															CG16947	FBgn0031816	CG16947
															CG17378	FBgn0031858	CG17378
															CG14536	FBgn0031950	CG14536
															CG14277	FBgn0032008	CG14277
															CG17293	FBgn0032030	CG17293
															CG13392	FBgn0032033	CG13392
															CG17295	FBgn0032034	CG17295
															CG13393	FBgn0032035	CG13393
															CG13094	FBgn0032048	Dh31
															CG13098	FBgn0032053	mRpL51
															CG13117	FBgn0032140	CG13117
															CG13124	FBgn0032156	CG13124
															CG13138	FBgn0032211	CG13138
															CG13139	FBgn0032230	CG13139
															CG12299	FBgn0032295	CG12299
															CG17124	FBgn0032297	CG17124
															CG16743	FBgn0032322	CG16743
															CG14914	FBgn0032334	CG14914
															CG14919	FBgn0032336	Ast-C
															CG14930	FBgn0032366	CG14930
															CG14939	FBgn0032378	CG14939
															CG14943	FBgn0032383	CG14943
															CG17218	FBgn0032421	CG17218
															CG12404	FBgn0032465	CG12404
															CG16885	FBgn0032538	CG16885
															CG13277	FBgn0032599	CG13277
															CG13280	FBgn0032609	CG13280
															CG15151	FBgn0032661	PFE
															CG15160	FBgn0032688	CG15160
															CG15168	FBgn0032732	CG15168
															CG17350	FBgn0032772	CG17350
															CG15825	FBgn0032773	CG15825
															CG17549	FBgn0032774	CG17549
															CG17544	FBgn0032775	CG17544
															CG13077	FBgn0032810	CG13077
															CG14464	FBgn0033000	CG14464
															CG17250	FBgn0033041	Or42a
															CG14469	FBgn0033044	dpr12
															CG14591	FBgn0033054	CG14591
															CG15237	FBgn0033104	CG15237
															CG17002	FBgn0033122	CG17002
															CG12845	FBgn0033127	Tsp42Ef
															CG12142	FBgn0033128	Tsp42Eg
															CG12143	FBgn0033132	Tsp42Ej
															CG12840	FBgn0033134	Tsp42El
															CG1621	FBgn0033182	CG1621
															CG1620	FBgn0033183	CG1620
															CG1600	FBgn0033188	CG1600
															CG1598	FBgn0033191	CG1598
															CG1358	FBgn0033196	CG1358
															CG1550	FBgn0033225	CG1550
															CG15835	FBgn0033233	CG15835
															CG14748	FBgn0033305	CG14748
															CG14752	FBgn0033307	CG14752
															CG13746	FBgn0033341	MrgBP
															CG13749	FBgn0033353	CG13749
															CG1623	FBgn0033448	CG1623
															CG15863	FBgn0033467	CG15863
															CG12921	FBgn0033480	mRpL42
															CG12920	FBgn0033481	CG12920
															CG12919	FBgn0033483	egr
															CG12214	FBgn0033495	CG12214
															CG12895	FBgn0033523	CG12895
															CG17765	FBgn0033529	CG17765
															CG12341	FBgn0033550	CG12341
															CG12324	FBgn0033555	RpS15Ab
															CG13222	FBgn0033602	CG13222
															CG13220	FBgn0033608	CG13220
															CG13211	FBgn0033613	CG13211
															CG12384	FBgn0033624	CG12384
															CG13200	FBgn0033631	CG9027
															CG13198	FBgn0033640	CG13198
															CG12443	FBgn0033652	ths
															CG13190	FBgn0033662	CG13190
															CG12367	FBgn0033686	CG12367
															CG13176	FBgn0033692	CG13176
															CG17739	FBgn0033710	CG17739
															CG12488	FBgn0033772	CG12488
															CG13319	FBgn0033781	CG13319
															CG17019	FBgn0033783	CG17019
															CG15870	FBgn0033798	CG15870
															CG12765	FBgn0033813	CG12765
															CG17041	FBgn0033822	CG17041
															CG13335	FBgn0033857	CG13335
															CG12464	FBgn0033861	CG12464
															CG12366	FBgn0033901	O-fut1
															CG17385	FBgn0033934	CG17385
															CG17390	FBgn0033939	CG17390
															CG12869	FBgn0033943	CG12869
															CG12868	FBgn0033945	CG12868
															CG12859	FBgn0033961	CG12859
															CG12954	FBgn0034001	mRpL41
															CG15701	FBgn0034095	CG15701
															CG15609	FBgn0034180	CG15609
															CG15917	FBgn0034199	CG15917
															CG14483	FBgn0034248	CG14483
															CG14485	FBgn0034262	swi2
															CG14495	FBgn0034293	CG14495
															CG15077	FBgn0034387	Cyp12b2
															CG15097	FBgn0034396	CG15097
															CG15098	FBgn0034398	CG15098
															CG15083	FBgn0034399	CG15083
															CG12758	FBgn0034408	sano
															CG15111	FBgn0034419	CG15111
															CG15119	FBgn0034430	mip40
															CG13421	FBgn0034509	Obp57c
															CG15654	FBgn0034586	CG15654
															CG15658	FBgn0034602	CG15658
															CG15678	FBgn0034647	CG15678
															CG13499	FBgn0034680	CG13499
															CG13511	FBgn0034759	CG13511
															CG12491	FBgn0034900	CG12491
															CG13565	FBgn0034935	CG13565
															CG13567	FBgn0034963	CG13567
															CG13586	FBgn0035023	itp
															CG13594	FBgn0035041	CG13594
															CG16932	FBgn0035060	Eps-15
															CG15859	FBgn0035071	CG15859
															CG13877	FBgn0035112	CG13877
															CG12313	FBgn0035124	CG12313
															CG1225	FBgn0035128	RhoGEF3
															CG17180	FBgn0035140	CG17180
															CG17090	FBgn0035142	CG17090
															CG17183	FBgn0035149	MED30
															CG13912	FBgn0035186	CG13912
															CG13928	FBgn0035246	CG13928
															CG13929	FBgn0035247	metl
															CG1275	FBgn0035321	CG1275
															CG13807	FBgn0035323	CG13807
															CG1320	FBgn0035335	mRpL23
															CG1244	FBgn0035357	CG1244
															CG14956	FBgn0035403	CG14956
															CG12734	FBgn0035411	CG12734
															CG17737	FBgn0035423	CG17737
															CG17746	FBgn0035425	CG17746
															CG17723	FBgn0035432	CG17723
															CG14977	FBgn0035469	CG14977
															CG14981	FBgn0035473	mge
															CG14984	FBgn0035480	CG14984
															CG14989	FBgn0035495	CG14989
															CG14998	FBgn0035500	CG14998
															CG1273	FBgn0035522	CG1273
															CG1311	FBgn0035523	CG1311
															CG15014	FBgn0035532	CG15014
															CG15019	FBgn0035541	CG15019
															CG12756	FBgn0035624	Eaf6
															CG13298	FBgn0035692	CG13298
															CG14821	FBgn0035719	CG14821
															CG14823	FBgn0035734	CG14823
															CG13674	FBgn0035858	CG13674
															CG16711	FBgn0036032	CG16711
															CG14164	FBgn0036057	CG14164
															CG14163	FBgn0036060	CG14163
															CG12303	FBgn0036083	CG12303
															CG14149	FBgn0036105	CG14149
															CG14145	FBgn0036118	CG14145
															CG12478	FBgn0036379	bru-3
															CG17173	FBgn0036447	CG17173
															CG17033	FBgn0036546	CG17033
															CG13072	FBgn0036580	PDCD-5
															CG13059	FBgn0036607	CG13059
															CG13037	FBgn0036613	mRpS34
															CG16807	FBgn0036621	CG16807
															CG16725	FBgn0036641	Smn
															CG13727	FBgn0036711	CG13727
															CG14080	FBgn0036844	Mkp3
															CG14096	FBgn0036871	CG14096
															CG15881	FBgn0036909	CG15881
															CG14186	FBgn0036935	CG14186
															CG12975	FBgn0037061	CG12975
															CG12972	FBgn0037076	CG12972
															CG12414	FBgn0037212	nAcRalpha-80B
															CG14639	FBgn0037224	CG14639
															CG14643	FBgn0037225	CG14643
															CG14647	FBgn0037244	CG14647
															CG14648	FBgn0037245	CG14648
															CG12586	FBgn0037260	CG12586
															CG12161	FBgn0037296	CG12161
															CG12173	FBgn0037305	CG12173
															CG16708	FBgn0037315	CG16708
															CG1475	FBgn0037351	RpL13A
															CG14673	FBgn0037352	CG14673
															CG15186	FBgn0037448	CG15186
															CG14463	FBgn0037535	CG14463
															CG12952	FBgn0037672	sage
															CG12948	FBgn0037739	CG12948
															CG12806	FBgn0037766	Teh1
															CG12419	FBgn0037769	CG12419
															CG12817	FBgn0037798	CG12817
															CG14688	FBgn0037819	CG14688
															CG17734	FBgn0037890	CG17734
															CG14712	FBgn0037924	CG14712
															CG17309	FBgn0037925	Csk
															CG14715	FBgn0037930	CG14715
															CG14721	FBgn0037942	CG14721
															CG14735	FBgn0037985	CG14735
															CG12279	FBgn0038080	CG12279
															CG12358	FBgn0038100	Paip2
															CG17327	FBgn0038107	CG17327
															CG14868	FBgn0038330	CG14868
															CG14871	FBgn0038343	CG14871
															CG14894	FBgn0038428	CG14894
															CG14898	FBgn0038437	CG14898
															CG14888	FBgn0038442	CG14888
															CG14903	FBgn0038446	CG14903
															CG14334	FBgn0038498	beat-IIa
															CG14329	FBgn0038525	CG14329
															CG14312	FBgn0038596	CG14312
															CG12333	FBgn0038617	CG12333
															CG14299	FBgn0038651	CG14299
															CG14296	FBgn0038659	endoA
															CG12269	FBgn0038665	CG12269
															CG17270	FBgn0038828	CG17270
															CG17271	FBgn0038829	CG17271
															CG17272	FBgn0038830	CG17272
															CG17279	FBgn0038850	CG17279
															CG13410	FBgn0038923	mRpL35
															CG13856	FBgn0038959	CG13856
															CG13849	FBgn0038964	Nop56
															CG13852	FBgn0038965	mats
															CG12499	FBgn0038968	CG12499
															CG13830	FBgn0039054	CG13830
															CG13597	FBgn0039124	CG13597
															CG13603	FBgn0039135	CG13603
															CG13624	FBgn0039209	CG13624
															CG13628	FBgn0039218	Rpb10
															CG13636	FBgn0039232	CG13636
															CG13645	FBgn0039254	Nmnat
															CG14542	FBgn0039402	CG14542
															CG12290	FBgn0039419	CG12290
															CG12876	FBgn0039541	CG12876
															CG12259	FBgn0039557	CG12259
															CG12425	FBgn0039571	CG12425
															CG1345	FBgn0039580	Gfat2
															CG15506	FBgn0039686	CG15506
															CG15522	FBgn0039723	CG15522
															CG15525	FBgn0039732	CG15525
															CG15535	FBgn0039764	CG15535
															CG1674	FBgn0039897	CG1674
															CG1710	FBgn0039904	Hcf
															CG17163	FBgn0039942	CG17163
															CG12567	FBgn0039958	CG12567
															CG17443	FBgn0039962	CG17443
															CG17510	FBgn0039969	CG17510
															CG17691	FBgn0039993	CG17691
															CG17490	FBgn0040009	CG17490
															CG17397	FBgn0040020	MED21
															CG13956	FBgn0040207	kat80
															CG12135	FBgn0040235	c12.1
															CG12132	FBgn0040236	c11.1
															CG17200	FBgn0040253	Ugt86Dg
															CG1633	FBgn0040309	Jafrac1
															CG14048	FBgn0040389	mRpL14
															CG17025	FBgn0040554	CG17025
															CG14359	FBgn0040559	CG14359
															CG15922	FBgn0040575	CG15922
															CG13841	FBgn0040588	CG13841
															CG13255	FBgn0040636	CG13255
															CG13551	FBgn0040660	CG13551
															CG12848	FBgn0040666	CG12848
															CG15065	FBgn0040734	CG15065
															CG16844	FBgn0040736	IM3
															CG13018	FBgn0040751	CG13018
															CG17059	FBgn0040754	CG17059
															CG13066	FBgn0040797	CG13066
															CG12355	FBgn0040805	CG12355
															CG15213	FBgn0040843	CG15213
															CG17776	FBgn0040899	CG17776
															CG13779	FBgn0040954	CG13779
															CG17325	FBgn0040993	CG17325
															CG12508	FBgn0040995	CG12508
															CG16910	FBgn0041205	key
															CG14916	FBgn0041246	Gr32a
															CG1318	FBgn0041630	Hexo1
															CG15107	FBgn0041702	CG15107
															CG12219	FBgn0043796	CG12219
															CG13076	FBgn0044028	Notum
															CG14167	FBgn0044050	Ilp3
															CG14895	FBgn0044826	Pak3
															CG13969	FBgn0045064	bwa
															CG13788	FBgn0045495	Gr28b
															CG12878	FBgn0045862	btz
															CG12699	FBgn0046294	CG12699
															CG13037	FBgn0053257	CG33257
															CG14067	FBgn0053507	dpr2
															CG15017	FBgn0053514	CG33514
															CG17004	FBgn0053517	D2R
															CG15000	FBgn0053545	nab
															CG16726	FBgn0053696	CG33696
															CG17680	FBgn0062440	CG17680
															CG1458	FBgn0062442	CG1458
															CG17530	FBgn0063494	GstE6
															CG13662	FBgn0083946	CG34110
															CG17907	FBgn0000024	Ace
															CG17876	FBgn0000078	Amy-d
															CG3166	FBgn0000097	aop
															CG2210	FBgn0000150	awd
															CG18319	FBgn0000173	ben
															CG17894	FBgn0000338	cnc
															CG17903	FBgn0000409	Cyt-c-p
															CG18090	FBgn0000500	Dsk
															CG1873	FBgn0000557	Ef1alpha100E
															CG32180	FBgn0000567	Eip74EF
															CG2328	FBgn0000606	eve
															CG2096	FBgn0000711	flw
															CG2346	FBgn0000715	Fmrf
															CG2637	FBgn0000986	Fs(2)Ket
															CG2669	FBgn0001008	hd
															CG2204	FBgn0001122	G-oalpha47A
															CG2718	FBgn0001142	Gs1
															CG32041	FBgn0001223	Hsp22
															CG32041	FBgn0001228	Hsp67Bb
															CG2275	FBgn0001291	Jra
															CG32491	FBgn0002781	mod(mdg4)
															CG18740	FBgn0002783	mor
															CG1857	FBgn0002930	nec
															CG32508	FBgn0003037	shakB
															CG2845	FBgn0003079	phl
															CG1954	FBgn0003093	Pkc98E
															CG18572	FBgn0003189	r
															CG31293	FBgn0003227	rec
															CG1891	FBgn0003317	sax
															CG2822	FBgn0003386	Shaw
															CG18102	FBgn0003392	shi
															CG18000	FBgn0003654	sw
															CG18444	FBgn0003863	alphaTry
															CG1856	FBgn0003870	ttk
															CG1913	FBgn0003884	alphaTub84B
															CG2512	FBgn0003885	alphaTub84D
															CG2411	FBgn0003892	ptc
															CG2956	FBgn0003900	twi
															CG2960	FBgn0003941	RpL40
															CG30498	FBgn0004132	boca
															CG3161	FBgn0004145	Vha16
															CG3157	FBgn0004176	gammaTub23C
															CG2668	FBgn0004181	Peb
															CG3139	FBgn0004242	syt
															CG17950	FBgn0004362	HmgD
															CG2005	FBgn0004369	Ptp99A
															CG2013	FBgn0004436	UbcD6
															CG30170	FBgn0004581	bgcn
															CG18069	FBgn0004624	CaMKII
															CG1956	FBgn0004636	R
															CG2252	FBgn0004656	fs(1)h
															CG3201	FBgn0004687	Mlc-c
															CG2342	FBgn0004777	Ccp84Ag
															CG18023	FBgn0004865	Eip78C
															CG2867	FBgn0004901	Prat
															CG3114	FBgn0005427	ewg
															CG3090	FBgn0005612	Sox14
															CG17943	FBgn0010105	comm
															CG3161	FBgn0010109	dpn
															CG2040	FBgn0010114	hig
															CG17947	FBgn0010215	alpha-Cat
															CG3151	FBgn0010263	Rbp9
															CG2530	FBgn0010313	corto
															CG2248	FBgn0010333	Rac1
															CG18211	FBgn0010357	betaTry
															CG2522	FBgn0010391	Gtp-bp
															CG2179	FBgn0010772	Xe7
															CG2245	FBgn0011013	l(3)s1921
															CG31605	FBgn0011219	Bsg
															CG31000	FBgn0011224	heph
															CG32018	FBgn0011642	Zyx102EF
															CG2665	FBgn0011694	PebII
															CG31240	FBgn0011701	repo
															CG31136	FBgn0013343	Syx1A
															CG18103	FBgn0013442	fos28F
															CG18285	FBgn0013467	igl
															CG32464	FBgn0013576	l(3)82Fd
															CG32140	FBgn0013718	nuf
															CG18076	FBgn0013733	shot
															CG18389	FBgn0013948	Eip93F
															CG1912	FBgn0013972	Gycalpha99B
															CG18402	FBgn0013984	InR
															CG18255	FBgn0013988	Strn-Mlck
															CG32217	FBgn0014037	Su(Tpl)
															CG1822	FBgn0014133	bif
															CG1921	FBgn0014388	sty
															CG1864	FBgn0014859	Hr38
															CG2846	FBgn0014930	CG2846
															CG2028	FBgn0015024	CkIalpha
															CG2216	FBgn0015222	Fer1HCH
															CG2986	FBgn0015521	oho23B
															CG3129	FBgn0015794	Rab-RP4
															CG2374	FBgn0016032	lbm
															CG17828	FBgn0016038	mod(r)
															CG17888	FBgn0016694	Pdp1
															CG2045	FBgn0019929	Ser7
															CG18803	FBgn0019947	Psn
															CG2151	FBgn0020653	Trxr-1
															CG3017	FBgn0020764	Alas
															CG3054	FBgn0022153	l(2)k05819
															CG1910	FBgn0022349	CG1910
															CG2207	FBgn0022893	Df31
															CG3109	FBgn0023519	mRpL16
															CG3078	FBgn0023524	CG3078
															CG1865	FBgn0024293	Spn43Ab
															CG31289	FBgn0024558	Dph5
															CG1783	FBgn0024728	Slip1
															CG32593	FBgn0024753	Flo-2
															CG3181	FBgn0024920	Ts
															CG2712	FBgn0024975	CG2712
															CG2713	FBgn0024978	CG2713
															CG2715	FBgn0024980	Syx4
															CG3056	FBgn0024987	CG3056
															CG2675	FBgn0024994	Csat
															CG2680	FBgn0024995	CG2680
															CG2677	FBgn0024996	eIF2B-beta
															CG2681	FBgn0024997	CG2681
															CG1821	FBgn0025286	RpL31
															CG18106	FBgn0025583	IM2
															CG3217	FBgn0025676	CkIIalpha-i3
															CG2999	FBgn0025726	unc-13
															CG2262	FBgn0025800	Smox
															CG3204	FBgn0025806	Rap2l
															CG2128	FBgn0025825	Hdac3
															CG3126	FBgn0026145	C3G
															CG1838	FBgn0026199	myoglianin
															CG2009	FBgn0026262	bip2
															CG3069	FBgn0026324	Taf10b
															CG3159	FBgn0026438	Eaat2
															CG2358	FBgn0026567	Spase18-21
															CG32575	FBgn0026575	hang
															CG1989	FBgn0026749	Yippee
															CG18009	FBgn0026758	Trf2
															CG1836	FBgn0026777	Rad23
															CG18495	FBgn0026781	Prosalpha6
															CG18332	FBgn0027055	CSN3
															CG3125	FBgn0027321	l(1)G0060
															CG3231	FBgn0027522	CG3231
															CG18659	FBgn0027561	CG18659
															CG2082	FBgn0027608	CG2082
															CG1966	FBgn0027620	Acf1
															CG2239	FBgn0027654	jdp
															CG2968	FBgn0028342	l(1)G0230
															CG30092	FBgn0028371	jbug
															CG17834	FBgn0028394	CG17834
															CG18616	FBgn0028495	CG18616
															CG31811	FBgn0028509	cenG1A
															CG31839	FBgn0028543	CG31839
															CG17976	FBgn0028561	sut3
															CG2139	FBgn0028646	aralar1
															CG18660	FBgn0028704	Nckx30C
															CG2038	FBgn0028836	CSN7
															CG18627	FBgn0028970	betaggt-II
															CG18042	FBgn0029004	lmg
															CG18024	FBgn0029123	SoxN
															CG17959	FBgn0029647	CG17959
															CG2875	FBgn0029672	CG2875
															CG2947	FBgn0029676	CG2947
															CG3009	FBgn0029720	CG3009
															CG3226	FBgn0029882	CG3226
															CG3224	FBgn0029885	CG3224
															CG3198	FBgn0029887	CG3198
															CG3168	FBgn0029896	CG3168
															CG3203	FBgn0029897	RpL17
															CG3075	FBgn0029905	CG3075
															CG2257	FBgn0029996	Ubc-E2H
															CG2272	FBgn0030018	slpr
															CG2147	FBgn0030025	CG2147
															CG3002	FBgn0030141	Gga
															CG3099	FBgn0030145	CG3099
															CG2974	FBgn0030178	CG2974
															CG2889	FBgn0030206	CG2889
															CG2202	FBgn0030240	CG2202
															CG2174	FBgn0030252	Myo10A
															CG1908	FBgn0030274	CG1908
															CG1938	FBgn0030276	Dlic2
															CG2371	FBgn0030323	CG2371
															CG2446	FBgn0030328	CG2446
															CG1837	FBgn0030329	CG1837
															CG1844	FBgn0030350	SelG
															CG2471	FBgn0030357	CG2471
															CG1803	FBgn0030362	regucalcin
															CG1796	FBgn0030365	Tango4
															CG2574	FBgn0030386	CG2574
															CG1824	FBgn0030403	CG1824
															CG18646	FBgn0030444	CG18646
															CG2453	FBgn0030460	CG2453
															CG1987	FBgn0030479	Rbp1-like
															CG1998	FBgn0030485	CG1998
															CG1839	FBgn0030555	CG1839
															CG1812	FBgn0031119	CG1812
															CG2789	FBgn0031263	CG2789
															CG2813	FBgn0031268	CG2813
															CG3214	FBgn0031436	CG3214
															CG2903	FBgn0031450	Hrs
															CG3077	FBgn0031457	CG3077
															CG3131	FBgn0031464	Duox
															CG2975	FBgn0031468	CG2975
															CG2991	FBgn0031474	CG2991
															CG3213	FBgn0031545	CG3213
															CG2816	FBgn0031564	CG2816
															CG3058	FBgn0031601	CG3058
															CG3244	FBgn0031629	CG3244
															CG2976	FBgn0031633	CG2976
															CG31917	FBgn0031668	CG31917
															CG31650	FBgn0031673	CG31650
															CG31919	FBgn0031674	CG31919
															CG18266	FBgn0031724	CG18266
															CG31990	FBgn0032240	CG17768
															CG2508	FBgn0032863	cdc23
															CG2608	FBgn0032870	CG2608
															CG2611	FBgn0032871	CG2611
															CG2617	FBgn0032877	CG2617
															CG2225	FBgn0032957	CG2225
															CG3136	FBgn0033010	CG3136
															CG3183	FBgn0033081	geminin
															CG3189	FBgn0033083	Dpit47
															CG1882	FBgn0033226	CG1882
															CG1814	FBgn0033426	CG1814
															CG1818	FBgn0033428	Updo
															CG1863	FBgn0033435	CG1863
															CG1794	FBgn0033438	Mmp2
															CG18446	FBgn0033458	CG18446
															CG18445	FBgn0033476	CG18445
															CG2269	FBgn0033484	CG2269
															CG18408	FBgn0033504	CAP
															CG18004	FBgn0033566	CG18004
															CG18335	FBgn0033610	CG18335
															CG18343	FBgn0033683	CG18343
															CG18568	FBgn0033888	CG18568
															CG18250	FBgn0034072	Dg
															CG18467	FBgn0034218	CG18467
															CG18108	FBgn0034329	IM1
															CG18605	FBgn0034411	CG18605
															CG18416	FBgn0034482	CG18416
															CG2852	FBgn0034753	CG2852
															CG3219	FBgn0034824	Klp59C
															CG2980	FBgn0034939	thoc5
															CG3065	FBgn0034946	CG3065
															CG3105	FBgn0034950	CG3105
															CG3163	FBgn0034961	CG3163
															CG3186	FBgn0034967	eIF-5A
															CG3209	FBgn0034971	CG3209
															CG3257	FBgn0034978	CG3257
															CG18506	FBgn0035079	CG18506
															CG2811	FBgn0035082	CG2811
															CG2803	FBgn0035083	Tina-1
															CG2213	FBgn0035210	CG2213
															CG2211	FBgn0035211	CG2211
															CG32316	FBgn0035239	CG18170
															CG32316	FBgn0035240	CG33791
															CG2021	FBgn0035271	CG2021
															CG2101	FBgn0035374	mRpS35
															CG2103	FBgn0035375	pgant6
															CG2083	FBgn0035376	CG2083
															CG32042	FBgn0035975	PGRP-LA
															CG3088	FBgn0036015	CG3088
															CG18177	FBgn0036039	CG18177
															CG18593	FBgn0036237	viaf
															CG18649	FBgn0036469	CG18649
															CG18081	FBgn0036537	CG18081
															CG32171	FBgn0036672	Lmpt
															CG18294	FBgn0036873	CG18294
															CG2669	FBgn0037316	CG2669
															CG2109	FBgn0037330	mRpL44
															CG2519	FBgn0037336	CG2519
															CG2948	FBgn0037345	rev7
															CG2922	FBgn0037346	exba
															CG2182	FBgn0037360	CG2182
															CG2051	FBgn0037376	CG2051
															CG2330	FBgn0037447	CG2330
															CG1939	FBgn0037469	CG1939
															CG2993	FBgn0037521	CG2993
															CG17816	FBgn0037525	CG17816
															CG18473	FBgn0037683	CG18473
															CG18542	FBgn0037731	CG18542
															CG18553	FBgn0038063	Octbeta2R
															CG3259	FBgn0038221	CG3259
															CG31478	FBgn0038319	mRpL9
															CG18505	FBgn0038363	Acyp2
															CG17931	FBgn0038421	CG17931
															CG18212	FBgn0038535	CG18212
															CG17803	FBgn0038547	CG17803
															CG18598	FBgn0038589	CG18598
															CG17838	FBgn0038826	CG17838
															CG17786	FBgn0039167	CG17786
															CG17780	FBgn0039197	CG17780
															CG18472	FBgn0039463	CG18472
															CG1894	FBgn0039585	CG1894
															CG1906	FBgn0039672	CG1906
															CG1969	FBgn0039690	CG1969
															CG31009	FBgn0039709	Cad99C
															CG18041	FBgn0039710	CG18041
															CG1983	FBgn0039751	CG1983
															CG1883	FBgn0039757	RpS7
															CG1815	FBgn0039863	CG1815
															CG1937	FBgn0039875	sip3
															CG1976	FBgn0039883	RhoGAP100F
															CG2219	FBgn0039889	CG2219
															CG2381	FBgn0039900	Syt7
															CG2052	FBgn0039905	CG2052
															CG1901	FBgn0039914	mav
															CG1793	FBgn0039923	MED26
															CG18001	FBgn0040007	RpL38
															CG17923	FBgn0040037	CG17923
															CG32417	FBgn0040298	Myt1
															CG1862	FBgn0040324	Ephrin
															CG2995	FBgn0040372	CG2995
															CG18682	FBgn0040625	CG18682
															CG18676	FBgn0040697	Teh3
															CG17777	FBgn0040900	CG17777
															CG1848	FBgn0041203	LIMK1
															CG31620	FBgn0041245	Gr39b
															CG18550	FBgn0041710	yellow-f
															CG18766	FBgn0042111	CG18766
															CG18778	FBgn0042119	CG18778
															CG18815	FBgn0042138	CG18815
															CG18853	FBgn0042173	CG18853
															CG18731	FBgn0042213	CG18731
															CG31170	FBgn0042645	epsin-like
															CG32577	FBgn0042650	disco-r
															CG31764	FBgn0043841	vir-1
															CG31761	FBgn0043904	bru-2
															CG32531	FBgn0044030	mRpS14
															CG31744	FBgn0045486	Gr36b
															CG32236	FBgn0046793	CG32236
															CG30015	FBgn0050015	CG30015
															CG30038	FBgn0050038	CG30038
															CG30048	FBgn0050048	CG30048
															CG30051	FBgn0050051	CG30051
															CG30080	FBgn0050080	CG30080
															CG30094	FBgn0050094	CG30094
															CG30100	FBgn0050100	CG30100
															CG30118	FBgn0050118	CG30118
															CG30122	FBgn0050122	CG30122
															CG30153	FBgn0050153	CG30153
															CG30159	FBgn0050159	CG30159
															CG30172	FBgn0050172	CG30172
															CG30178	FBgn0050178	CG30178
															CG30183	FBgn0050183	CG30183
															CG30188	FBgn0050188	CG30188
															CG30217	FBgn0050217	CG30217
															CG30269	FBgn0050269	CG30269
															CG30275	FBgn0050275	CG30275
															CG30277	FBgn0050277	Oatp58Da
															CG30285	FBgn0050285	CG30285
															CG30334	FBgn0050334	CG30334
															CG30343	FBgn0050343	CG30343
															CG30349	FBgn0050349	CG30349
															CG30354	FBgn0050354	CG30354
															CG30358	FBgn0050358	CG30358
															CG30379	FBgn0050379	CG30379
															CG30382	FBgn0050382	CG30382
															CG30387	FBgn0050387	CG30387
															CG30394	FBgn0050394	CG30394
															CG30411	FBgn0050411	CG30411
															CG30423	FBgn0050423	CG30423
															CG30438	FBgn0050438	CG30438
															CG30441	FBgn0050441	CG30441
															CG30457	FBgn0050457	CG30457
															CG30459	FBgn0050459	CG30459
															CG30466	FBgn0050466	CG30466
															CG30484	FBgn0050484	CG30484
															CG30491	FBgn0050491	CG30491
															CG30499	FBgn0050499	CG30499
															CG31005	FBgn0051005	CG31005
															CG31030	FBgn0051030	CG31030
															CG31036	FBgn0051036	CG31036
															CG31040	FBgn0051040	Cog7
															CG31057	FBgn0051057	tau
															CG31077	FBgn0051077	CG31077
															CG31084	FBgn0051084	CG31084
															CG31090	FBgn0051090	CG31090
															CG31092	FBgn0051092	LpR2
															CG31105	FBgn0051105	CG31105
															CG31109	FBgn0051109	CG31109
															CG31110	FBgn0051110	CG31110
															CG31116	FBgn0051116	CG31116
															CG31121	FBgn0051121	CG31121
															CG31125	FBgn0051125	CG31125
															CG31140	FBgn0051140	CG31140
															CG31145	FBgn0051145	CG31145
															CG31151	FBgn0051151	wge
															CG31155	FBgn0051155	Rpb7
															CG31182	FBgn0051182	CG31182
															CG31183	FBgn0051183	CG31183
															CG31191	FBgn0051191	CG31191
															CG31200	FBgn0051200	CG31200
															CG31202	FBgn0051202	CG31202
															CG31203	FBgn0051203	CG31203
															CG31217	FBgn0051217	CG31217
															CG31229	FBgn0051229	CG31229
															CG31230	FBgn0051230	CG31230
															CG31244	FBgn0051244	CG31244
															CG31249	FBgn0051249	CG31249
															CG31297	FBgn0051297	CG31297
															CG31300	FBgn0051300	CG31300
															CG31320	FBgn0051320	CG31320
															CG31324	FBgn0051324	CG31324
															CG31344	FBgn0051344	CG31344
															CG31345	FBgn0051345	CG31345
															CG31352	FBgn0051352	CG31352
															CG31358	FBgn0051358	CG31358
															CG31450	FBgn0051450	mRpS18A
															CG31460	FBgn0051460	CG31460
															CG31484	FBgn0051484	CG31484
															CG31523	FBgn0051523	CG31523
															CG31526	FBgn0051526	CG31526
															CG31534	FBgn0051534	CG31534
															CG31550	FBgn0051550	CG31550
															CG31562	FBgn0051562	CG31562
															CG31619	FBgn0051619	CG31619
															CG31632	FBgn0051632	CG31632
															CG31641	FBgn0051641	stai
															CG31646	FBgn0051646	CG31646
															CG31647	FBgn0051647	CG31647
															CG31660	FBgn0051660	CG31660
															CG31663	FBgn0051663	CG31663
															CG31665	FBgn0051665	CG31665
															CG31666	FBgn0051666	CG31666
															CG31708	FBgn0051708	CG31708
															CG31715	FBgn0051715	CG31715
															CG31717	FBgn0051717	CG31717
															CG31723	FBgn0051723	CG31723
															CG31749	FBgn0051749	CG31749
															CG31758	FBgn0051758	CG31758
															CG31772	FBgn0051772	CG31772
															CG31777	FBgn0051777	CG31777
															CG31778	FBgn0051778	CG31778
															CG31790	FBgn0051790	CG31790
															CG31846	FBgn0051846	CG31846
															CG31847	FBgn0051847	CG31847
															CG31858	FBgn0051858	CG31858
															CG31898	FBgn0051898	CG31898
															CG31906	FBgn0051906	CG31906
															CG31953	FBgn0051953	CG31953
															CG31957	FBgn0051957	CG31957
															CG31997	FBgn0051997	CG31997
															CG32000	FBgn0052000	CG32000
															CG32005	FBgn0052005	CG32005
															CG32016	FBgn0052016	CG32016
															CG32017	FBgn0052017	CG32017
															CG32024	FBgn0052024	CG32024
															CG32038	FBgn0052038	CG32038
															CG32039	FBgn0052039	CG32039
															CG32050	FBgn0052050	CG32050
															CG32056	FBgn0052056	CG32056
															CG32061	FBgn0052061	CG32061
															CG32062	FBgn0052062	CG32062
															CG32066	FBgn0052066	CG32066
															CG32068	FBgn0052068	CG32068
															CG32085	FBgn0052085	CG32085
															CG32109	FBgn0052109	CG32109
															CG32131	FBgn0052131	CG32131
															CG32132	FBgn0052132	CG32132
															CG32163	FBgn0052163	CG32163
															CG32169	FBgn0052169	CG32169
															CG32204	FBgn0052204	CG32204
															CG32206	FBgn0052206	CG32206
															CG32220	FBgn0052220	CG32220
															CG32225	FBgn0052225	CG32225
															CG32230	FBgn0052230	CG32230
															CG32243	FBgn0052243	CG32243
															CG32245	FBgn0052245	CG32245
															CG32250	FBgn0052250	CG32250
															CG32264	FBgn0052264	CG32264
															CG32278	FBgn0052278	CG32278
															CG32280	FBgn0052280	CG32280
															CG32297	FBgn0052297	CG32297
															CG32341	FBgn0052341	CG32341
															CG32343	FBgn0052343	CG32343
															CG32344	FBgn0052344	CG32344
															CG32350	FBgn0052350	CG32350
															CG32377	FBgn0052377	CG32377
															CG32399	FBgn0052399	CG32399
															CG32407	FBgn0052407	CG32407
															CG32413	FBgn0052413	CG32413
															CG32414	FBgn0052414	CG32414
															CG32428	FBgn0052428	CG32428
															CG32432	FBgn0052432	CG32432
															CG32441	FBgn0052441	CG32441
															CG32448	FBgn0052448	CG32448
															CG32479	FBgn0052479	CG32479
															CG32485	FBgn0052485	CG32485
															CG32521	FBgn0052521	CG32521
															CG32528	FBgn0052528	CG32528
															CG32542	FBgn0052542	CG32542
															CG32552	FBgn0052552	CG32552
															CG32553	FBgn0052553	CG32553
															CG32557	FBgn0052557	CG32557
															CG32574	FBgn0052574	CG32574
															CG32599	FBgn0052599	CG32599
															CG32600	FBgn0052600	dpr8
															CG18026	FBgn0053653	Caps
															CG18251	FBgn0053715	Msp-300
															CG31348	FBgn0053959	Octbeta3R
															CG32469	FBgn0053975	CG33975
															CG30173	FBgn0061198	SIP1
															CG31094	FBgn0066101	LpR1
															CG32530	FBgn0066303	CG33932
															CG32530	FBgn0066304	Rpp20
															CG31990	FBgn0067622	LSm-4
															CG31312	FBgn0083077	mld
															CG18768	FBgn0083957	CG34121
															CG31209	FBgn0083975	CG34139
															CG30337	FBgn0083982	brp
															CG18768	FBgn0083993	SP2523
															CG3796	FBgn0000022	ac
															CG4356	FBgn0000037	mAcR-60C
															CG4379	FBgn0000273	Pka-C1
															CG3263	FBgn0000275	Pka-R1
															CG4881	FBgn0000287	salr
															CG33183	FBgn0000448	Hr46
															CG3619	FBgn0000463	Dl
															CG4051	FBgn0000562	egl
															CG4262	FBgn0000570	elav
															CG3665	FBgn0000635	Fas2
															CG4694	FBgn0001185	her
															CG5499	FBgn0001197	His2Av
															CG4147	FBgn0001218	Hsc70-3
															CG4463	FBgn0001224	Hsp23
															CG4190	FBgn0001229	Hsp67Bc
															CG5517	FBgn0001247	Ide
															CG3504	FBgn0001263	inaD
															CG4894	FBgn0001991	Ca-alpha1D
															CG4195	FBgn0002283	l(3)73Ah
															CG4097	FBgn0002284	Pros26
															CG4162	FBgn0002524	lace
															CG3297	FBgn0002778	mnd
															CG3966	FBgn0002936	ninaA
															CG5125	FBgn0002938	ninaC
															CG3779	FBgn0002973	numb
															CG5119	FBgn0003031	pAbp
															CG3461	FBgn0003116	pn
															CG5502	FBgn0003279	RpL4
															CG4385	FBgn0003310	S
															CG32717	FBgn0003349	sdt
															CG32858	FBgn0003447	sn
															CG4528	FBgn0003449	snf
															CG3992	FBgn0003507	srp
															CG33070	FBgn0003659	Sxl
															CG4869	FBgn0003890	betaTub97EF
															CG3496	FBgn0003977	vir
															CG5123	FBgn0003997	W
															CG3422	FBgn0004066	Pros28.1
															CG4843	FBgn0004117	Tm2
															CG4211	FBgn0004227	nonA
															CG4620	FBgn0004395	unk
															CG33084	FBgn0004407	DNApol-gamma35
															CG4916	FBgn0004419	me31B
															CG32659	FBgn0004446	Ten-a
															CG3985	FBgn0004575	Syn
															CG3477	FBgn0004577	Pxd
															CG5058	FBgn0004586	grh
															CG4574	FBgn0004611	Plc21C
															CG3936	FBgn0004647	N
															CG4122	FBgn0004648	svr
															CG5403	FBgn0004795	retn
															CG3497	FBgn0004837	Su(H)
															CG3284	FBgn0004855	RpII15
															CG4220	FBgn0004858	elB
															CG4422	FBgn0004868	Gdi
															CG4153	FBgn0004926	eIF-2beta
															CG5395	FBgn0005322	nmd
															CG3454	FBgn0005619	Hdc
															CG3886	FBgn0005624	Psc
															CG5422	FBgn0005649	Rox8
															CG5583	FBgn0005659	Ets98B
															CG33297	FBgn0005776	Pp2A-29B
															CG3905	FBgn0008654	Su(z)2
															CG4209	FBgn0010014	CanB
															CG4381	FBgn0010039	GstD3
															CG5352	FBgn0010083	SmB
															CG4795	FBgn0010218	Cpn
															CG4006	FBgn0010379	Akt1
															CG3395	FBgn0010408	RpS9
															CG3710	FBgn0010422	TfIIS
															CG4337	FBgn0010438	mtSSB
															CG5461	FBgn0010460	bun
															CG5557	FBgn0010768	sqz
															CG5474	FBgn0011016	SsRbeta
															CG4974	FBgn0011577	dally
															CG4758	FBgn0011584	Trp1
															CG5099	FBgn0011666	msi
															CG3671	FBgn0011672	Mvl
															CG4899	FBgn0011693	Pdh
															CG4254	FBgn0011726	tsr
															CG5012	FBgn0011787	mRpL12
															CG33261	FBgn0013263	Trl
															CG5163	FBgn0013347	TfIIA-S
															CG4584	FBgn0013349	dUTPase
															CG3717	FBgn0013432	bcn92
															CG3273	FBgn0013732	sced
															CG5210	FBgn0013763	Chit
															CG3924	FBgn0013764	Chi
															CG3302	FBgn0013767	Crz
															CG3664	FBgn0014010	Rab5
															CG5279	FBgn0014019	Rh5
															CG3314	FBgn0014026	RpL7A
															CG3283	FBgn0014028	SdhB
															CG4609	FBgn0014163	fax
															CG4035	FBgn0015218	eIF-4E
															CG3853	FBgn0015230	Glut3
															CG5330	FBgn0015268	Nap1
															CG5373	FBgn0015277	Pi3K59F
															CG3715	FBgn0015296	Shc
															CG32848	FBgn0015323	VAChT
															CG3870	FBgn0015372	chrw
															CG4443	FBgn0015374	crl
															CG4412	FBgn0016119	ATPsyn-Cf6
															CG3320	FBgn0016700	Rab1
															CG4921	FBgn0016701	Rab4
															CG4710	FBgn0016926	smi21F
															CG4551	FBgn0016930	smi35A
															CG3944	FBgn0017567	ND23
															CG4083	FBgn0017572	Mo25
															CG5192	FBgn0019940	Rh6
															CG3832	FBgn0019948	Phm
															CG5179	FBgn0019949	Cdk9
															CG3291	FBgn0020261	pcm
															CG3991	FBgn0020370	TppII
															CG4559	FBgn0020414	Idgf3
															CG5201	FBgn0020493	Dad
															CG3541	FBgn0020521	pio
															CG3943	FBgn0020545	kraken
															CG5472	FBgn0020623	Pal
															CG4237	FBgn0020655	Gap69C
															CG4863	FBgn0020910	RpL3
															CG32788	FBgn0021738	Crg-1
															CG3920	FBgn0021800	l(2)k16918
															CG4798	FBgn0022029	l(2)k01209
															CG3450	FBgn0022224	ubl
															CG5183	FBgn0022268	KdelR
															CG5452	FBgn0022338	dnk
															CG3760	FBgn0022343	CG3760
															CG3572	FBgn0022960	vimar
															CG3584	FBgn0022984	qkr58E-3
															CG3613	FBgn0022986	qkr58E-1
															CG3997	FBgn0023170	RpL39
															CG4204	FBgn0023212	Elongin-B
															CG4063	FBgn0023444	ebi
															CG4821	FBgn0023479	Tequila
															CG3587	FBgn0023521	CG3587
															CG32809	FBgn0023531	CG32809
															CG4406	FBgn0023545	CG4406
															CG4013	FBgn0024308	Smr
															CG33495	FBgn0024381	Dup99B
															CG4993	FBgn0024734	PRL-1
															CG3856	FBgn0024944	Oamb
															CG4008	FBgn0025117	und
															CG5277	FBgn0025366	Ip259
															CG32810	FBgn0025394	CG32810
															CG4101	FBgn0025558	CG4101
															CG4322	FBgn0025631	CG4322
															CG3588	FBgn0025643	CG3588
															CG3772	FBgn0025680	cry
															CG3558	FBgn0025681	CG3558
															CG3621	FBgn0025839	CG3621
															CG3458	FBgn0026015	Top3beta
															CG4317	FBgn0026060	Mipp2
															CG4944	FBgn0026084	cib
															CG5269	FBgn0026158	vib
															CG4494	FBgn0026170	smt3
															CG5186	FBgn0026173	slim
															CG4143	FBgn0026208	mbf1
															CG3917	FBgn0026430	Grip84
															CG3747	FBgn0026439	Eaat1
															CG4606	FBgn0026616	alpha-Man-IIb
															CG3265	FBgn0027066	Eb1
															CG40478	FBgn0027101	Dyrk3
															CG33206	FBgn0027287	l(1)G0168
															CG32940	FBgn0027540	Pif1A
															CG32721	FBgn0027553	CG32721
															CG4928	FBgn0027556	CG4928
															CG5498	FBgn0027565	CG5498
															CG5000	FBgn0027948	msps
															CG4094	FBgn0028336	l(1)G0255
															CG32742	FBgn0028360	l(1)G0148
															CG5067	FBgn0028386	cic
															CG3694	FBgn0028433	Ggamma30A
															CG4119	FBgn0028474	CG4119
															CG4341	FBgn0028481	CG4341
															CG4455	FBgn0028506	CG4455
															CG3793	FBgn0028507	CG3793
															CG4930	FBgn0028515	CG4930
															CG4482	FBgn0028528	mol
															CG3988	FBgn0028552	gammaSnap
															CG5378	FBgn0028688	Rpn7
															CG5036	FBgn0028743	CG5036
															CG5033	FBgn0028744	CG5033
															CG5133	FBgn0028789	Doc1
															CG33297	FBgn0028835	CSN8
															CG32975	FBgn0028875	nAcRalpha-34E
															CG4959	FBgn0028883	CG4959
															CG4633	FBgn0028962	Aats-ala-m
															CG5408	FBgn0028978	trbl
															CG4276	FBgn0029095	aru
															CG33134	FBgn0029131	debcl
															CG4535	FBgn0029174	FKBP59
															CG5014	FBgn0029687	Vap-33-1
															CG3556	FBgn0029708	CG3556
															CG3564	FBgn0029709	CHOp24
															CG3527	FBgn0029714	CG3527
															CG4136	FBgn0029775	CG4136
															CG4690	FBgn0029837	Tsp5D
															CG4660	FBgn0029839	CG4660
															CG3823	FBgn0029863	CG3823
															CG3847	FBgn0029867	CG3847
															CG3446	FBgn0029868	CG3446
															CG4523	FBgn0029891	Pink1
															CG33070	FBgn0029933	CG14425
															CG4617	FBgn0029936	CG4617
															CG4040	FBgn0030076	CG4040
															CG4139	FBgn0030334	Karl
															CG4004	FBgn0030418	CG4004
															CG4404	FBgn0030432	CG4404
															CG4647	FBgn0030433	mRpL49
															CG4351	FBgn0030448	CG4351
															CG5541	FBgn0030603	CG5541
															CG5548	FBgn0030605	CG5548
															CG3632	FBgn0030735	CG3632
															CG4394	FBgn0030748	Traf3
															CG4678	FBgn0030778	CG4678
															CG4742	FBgn0030786	mRpL22
															CG4789	FBgn0030792	CG4789
															CG4949	FBgn0030813	CG4949
															CG4991	FBgn0030817	CG4991
															CG5004	FBgn0030820	CG5004
															CG5010	FBgn0030821	CG5010
															CG5445	FBgn0030838	CG5445
															CG3625	FBgn0031245	CG3625
															CG3883	FBgn0031281	CG3883
															CG3662	FBgn0031285	CG3662
															CG4552	FBgn0031304	CG4552
															CG4577	FBgn0031306	CG4577
															CG4749	FBgn0031308	CG4749
															CG5001	FBgn0031322	CG5001
															CG5561	FBgn0031333	CG5561
															CG3515	FBgn0031431	CG3515
															CG3542	FBgn0031492	CG3542
															CG3304	FBgn0031527	CG3304
															CG3604	FBgn0031562	CG3604
															CG3652	FBgn0031600	CG3652
															CG3887	FBgn0031670	CG3887
															CG4502	FBgn0031896	CG4502
															CG5149	FBgn0031904	CG5149
															CG3838	FBgn0032130	CG3838
															CG4364	FBgn0032138	CG4364
															CG4036	FBgn0032149	CG4036
															CG4128	FBgn0032151	nAcRalpha-30D
															CG4901	FBgn0032194	CG4901
															CG4946	FBgn0032203	CG4946
															CG4953	FBgn0032204	CG4953
															CG4957	FBgn0032205	CG4957
															CG5385	FBgn0032215	CG5385
															CG4972	FBgn0032217	CG4972
															CG5108	FBgn0032236	mRpS7
															CG5362	FBgn0032237	CG5362
															CG5343	FBgn0032248	CG5343
															CG4751	FBgn0032348	CG4751
															CG4788	FBgn0032354	CG4788
															CG5325	FBgn0032407	CG5325
															CG5446	FBgn0032429	CG5446
															CG5525	FBgn0032444	CG5525
															CG5287	FBgn0032477	CG5287
															CG5547	FBgn0032482	Pect
															CG5110	FBgn0032642	CG5110
															CG5131	FBgn0032644	CG5131
															CG5545	FBgn0032651	Oli
															CG3262	FBgn0032986	CG3262
															CG3955	FBgn0033793	CG3955
															CG4663	FBgn0033812	CG4663
															CG33466	FBgn0034004	Fs
															CG4409	FBgn0034128	CG4409
															CG5522	FBgn0034158	CG5522
															CG4866	FBgn0034232	CG4866
															CG5134	FBgn0034311	MED9
															CG5164	FBgn0034335	GstE1
															CG5189	FBgn0034350	CG5189
															CG5226	FBgn0034355	CG5226
															CG5497	FBgn0034361	mRpS28
															CG5327	FBgn0034363	CG5327
															CG5489	FBgn0034366	Atg7
															CG5473	FBgn0034371	SP2637
															CG5469	FBgn0034372	Gint3
															CG33146	FBgn0034389	Mctp
															CG4279	FBgn0034600	CG4279
															CG3501	FBgn0034791	CG3501
															CG3800	FBgn0034802	CG3800
															CG3941	FBgn0034878	pita
															CG5431	FBgn0034888	CG5431
															CG4797	FBgn0034909	CG4797
															CG4763	FBgn0034910	CG4763
															CG5554	FBgn0034914	CG5554
															CG3363	FBgn0034987	CG3363
															CG4527	FBgn0035001	slik
															CG3579	FBgn0035037	CG3579
															CG3683	FBgn0035046	CG3683
															CG3894	FBgn0035059	CG3894
															CG3279	FBgn0035156	CG3279
															CG4780	FBgn0035602	CG4780
															CG5249	FBgn0035625	Blimp-1
															CG5537	FBgn0035639	CG5537
															CG33274	FBgn0035864	CG33274
															CG5021	FBgn0035944	CG5021
															CG4911	FBgn0035959	CG4911
															CG4432	FBgn0035976	PGRP-LC
															CG4452	FBgn0035981	CG4452
															CG4461	FBgn0035982	CG4461
															CG3672	FBgn0035985	CG3672
															CG3689	FBgn0035987	CG3689
															CG3891	FBgn0035993	CG3891
															CG4914	FBgn0036436	CG4914
															CG5161	FBgn0036573	CG5161
															CG4933	FBgn0036615	CG4933
															CG4784	FBgn0036619	CG4784
															CG4842	FBgn0036620	CG4842
															CG4729	FBgn0036623	CG4729
															CG4573	FBgn0036629	CG4573
															CG4229	FBgn0036639	CG4229
															CG4109	FBgn0036643	Syx8
															CG3885	FBgn0036718	CG3885
															CG5546	FBgn0036761	MED19
															CG5535	FBgn0036764	CG5535
															CG4108	FBgn0036805	Chmp1
															CG3808	FBgn0036838	CG3808
															CG5282	FBgn0036986	CG5282
															CG5219	FBgn0036990	mRpL15
															CG5059	FBgn0037007	CG5059
															CG3947	FBgn0037019	CG3947
															CG33323	FBgn0037475	Fer1
															CG3940	FBgn0037788	CG3940
															CG4820	FBgn0037876	CG4820
															CG5242	FBgn0037892	mRpL40
															CG5270	FBgn0037897	CG5270
															CG5281	FBgn0037902	CG5281
															CG4830	FBgn0037996	CG4830
															CG4115	FBgn0038017	CG4115
															CG4940	FBgn0038036	CG4940
															CG5538	FBgn0038052	CG5538
															CG5509	FBgn0038054	CG5509
															CG5333	FBgn0038055	trus
															CG3321	FBgn0038224	CG3321
															CG3505	FBgn0038250	CG3505
															CG3817	FBgn0038275	CG3817
															CG33485	FBgn0038282	dpr9
															CG4203	FBgn0038300	CG4203
															CG4247	FBgn0038307	mRpS10
															CG4285	FBgn0038310	CG4285
															CG4334	FBgn0038312	CG4334
															CG5044	FBgn0038326	CG5044
															CG5470	FBgn0038384	CG5470
															CG5478	FBgn0038386	CG5478
															CG3534	FBgn0038463	CG3534
															CG5220	FBgn0038471	CG5220
															CG5184	FBgn0038474	mRpS11
															CG5175	FBgn0038476	kuk
															CG5148	FBgn0038478	CG5148
															CG4060	FBgn0038487	CG4060
															CG5407	FBgn0038504	Sur-8
															CG32920	FBgn0038570	CG7217
															CG32920	FBgn0038571	CG7215
															CG5451	FBgn0038666	CG5451
															CG5558	FBgn0038684	CG5558
															CG5316	FBgn0038704	CG5316
															CG4662	FBgn0038735	CG4662
															CG4468	FBgn0038749	CG4468
															CG4433	FBgn0038763	CG4433
															CG4360	FBgn0038787	CG4360
															CG5191	FBgn0038803	CG5191
															CG5412	FBgn0038806	CG5412
															CG5417	FBgn0038808	Srp14
															CG5494	FBgn0038819	CG5494
															CG4000	FBgn0038820	CG4000
															CG3337	FBgn0038871	CG3337
															CG3308	FBgn0038877	CG3308
															CG3301	FBgn0038878	CG3301
															CG5383	FBgn0038948	PSR
															CG5382	FBgn0038950	CG5382
															CG5346	FBgn0038981	CG5346
															CG33336	FBgn0039044	p53
															CG4467	FBgn0039064	CG4467
															CG4434	FBgn0039071	CG4434
															CG4370	FBgn0039081	Irk2
															CG5501	FBgn0039157	Myo95E
															CG5116	FBgn0039339	CG5116
															CG5071	FBgn0039347	CG5071
															CG4743	FBgn0039357	CG4743
															CG5028	FBgn0039358	CG5028
															CG5447	FBgn0039427	CG5447
															CG5455	FBgn0039430	CG5455
															CG3350	FBgn0039509	bigmax
															CG4980	FBgn0039558	CG4980
															CG5520	FBgn0039562	Gp93
															CG4951	FBgn0039563	CG4951
															CG4884	FBgn0039565	CG4884
															CG40460	FBgn0039944	CG17162
															CG40460	FBgn0039945	CG17159
															CG4625	FBgn0040212	Dhap-at
															CG4396	FBgn0040222	fne
															CG5442	FBgn0040286	SC35
															CG4144	FBgn0040322	GNBP2
															CG5273	FBgn0040382	CG5273
															CG3939	FBgn0040396	CG3939
															CG3948	FBgn0040512	zetaCOP
															CG33254	FBgn0040887	CG33254
															CG5166	FBgn0041188	Atx2
															CG33151	FBgn0041233	Gr59e
															CG4057	FBgn0041582	tamo
															CG4427	FBgn0043364	cbt
															CG40218	FBgn0043842	Yeti
															CG32854	FBgn0044511	mRpS21
															CG40305	FBgn0044872	FucTC
															CG40293	FBgn0046692	Stlk
															CG40080	FBgn0046706	Haspin
															CG32940	FBgn0046874	Pif1B
															CG33227	FBgn0050405	CG33227
															CG33184	FBgn0050481	mRpL53
															CG32611	FBgn0052611	CG32611
															CG32613	FBgn0052613	CG32613
															CG32626	FBgn0052626	CG32626
															CG32627	FBgn0052627	CG32627
															CG32628	FBgn0052628	CG32628
															CG32634	FBgn0052634	CG32634
															CG32638	FBgn0052638	CG32638
															CG32643	FBgn0052643	CG32643
															CG32672	FBgn0052672	Atg8a
															CG32677	FBgn0052677	CG32677
															CG32679	FBgn0052679	CG32679
															CG32683	FBgn0052683	CG32683
															CG32695	FBgn0052695	CG32695
															CG32709	FBgn0052709	CG32709
															CG32714	FBgn0052714	CG32714
															CG32726	FBgn0052726	CG32726
															CG32734	FBgn0052734	CG32734
															CG32736	FBgn0052736	CG32736
															CG32744	FBgn0052744	CG32744
															CG32750	FBgn0052750	CG32750
															CG32758	FBgn0052758	CG32758
															CG32773	FBgn0052773	CG32773
															CG32790	FBgn0052790	CG32790
															CG32797	FBgn0052797	CG32797
															CG32804	FBgn0052804	CG32804
															CG32827	FBgn0052827	CG32827
															CG32845	FBgn0052845	CG32845
															CG32850	FBgn0052850	CG32850
															CG32937	FBgn0052937	CG32937
															CG32939	FBgn0052939	CG32939
															CG32988	FBgn0052988	CG32988
															CG33002	FBgn0053002	mRpL27
															CG33096	FBgn0053096	CG33096
															CG33105	FBgn0053105	p24-2
															CG33111	FBgn0053111	CG33111
															CG33116	FBgn0053116	CG33116
															CG33124	FBgn0053124	CG33124
															CG33184	FBgn0053155	CG33155
															CG33170	FBgn0053170	CG33170
															CG33171	FBgn0053171	CG33171
															CG33174	FBgn0053174	CG33174
															CG33178	FBgn0053178	CG33178
															CG33180	FBgn0053180	Ranbp16
															CG33196	FBgn0053196	dp
															CG33197	FBgn0053197	mbl
															CG33199	FBgn0053199	CG33199
															CG33200	FBgn0053200	ventrally-expressed-protein-D
															CG33202	FBgn0053202	dpr11
															CG33217	FBgn0053217	CG33217
															CG4040	FBgn0053224	CG33224
															CG33229	FBgn0053229	CG33229
															CG33255	FBgn0053255	CG33255
															CG33276	FBgn0053276	CG33276
															CG33290	FBgn0053290	CG33290
															CG33339	FBgn0053339	CG33339
															CG33349	FBgn0053349	ppk25
															CG33454	FBgn0053454	CG33454
															CG33469	FBgn0053469	CG33469
															CG33472	FBgn0053472	CG33472
															CG33477	FBgn0053477	CG33477
															CG33479	FBgn0053479	CG33479
															CG32800	FBgn0053548	msta
															CG40477	FBgn0053653	Caps
															CG33188	FBgn0053936	CG33936
															CG40042	FBgn0058042	CG40042
															CG40045	FBgn0058045	CG40045
															CG40050	FBgn0058050	CG40050
															CG40067	FBgn0058067	CG40067
															CG40096	FBgn0058096	CG40096
															CG40100	FBgn0058100	CG40100
															CG40115	FBgn0058115	CG40115
															CG40127	FBgn0058127	CG40127
															CG40169	FBgn0058169	CG40169
															CG40178	FBgn0058178	CG40178
															CG40191	FBgn0058191	CG40191
															CG40196	FBgn0058196	CG40196
															CG40207	FBgn0058207	CG40207
															CG40224	FBgn0058224	CG40224
															CG40298	FBgn0058298	CG40298
															CG40303	FBgn0058303	CG40303
															CG40354	FBgn0058354	CG40354
															CG40367	FBgn0058367	CG40367
															CG32825	FBgn0062565	Or19b
															CG3849	FBgn0063485	Lasp
															CG40228	FBgn0063670	CG40228
															CG33045	FBgn0063923	Kaz1-ORFB
															CG33045	FBgn0063924	Kaz1-ORFA
															CG33084	FBgn0064115	CG33649
															CG33071	FBgn0064116	CG33713
															CG33071	FBgn0064117	CG33714
															CG32737	FBgn0064121	CG33692
															CG32737	FBgn0064122	CG33691
															CG33104	FBgn0069242	eca
															CG41133	FBgn0069919	CG41133
															CG41128	FBgn0069923	CG41128
															CG41123	FBgn0069928	CG41123
															CG40498	FBgn0069969	CG40498
															CG40486	FBgn0069972	CG40486
															CG40485	FBgn0069973	CG40485
															CG40467	FBgn0069977	CG40467
															CG6844	FBgn0000039	nAcRalpha-96Ab
															CG5730	FBgn0000083	AnnIX
															CG6025	FBgn0000115	Arf72A
															CG8285	FBgn0000206	boss
															CG5848	FBgn0000250	cact
[truncated: 723 more rows]
