# Supplementary material for: Detection of Transgenerational Spermatogenic Inheritance of Adult Male Acquired CNS Gene Expression Characteristics Using a Drosophila Systems Model
Source: PLoS One. 2009 Jun 2;4(6):e5763. doi: 10.1371/journal.pone.0005763 (PMC2685453; doi:10.1371/journal.pone.0005763)
Supplement: Table S2 — Enriched biological processes in differentially expressed genes in CNS. Gene lists provided in Table S1 were used in enrichment analysis. GOTool Box was used to retrieve overrepresented biological processes in up- or down- regulated genes. See text for further details. (0.13 MB XLS) [file pone.0005763.s002.xls]

## Sheet: Sheet1
Table S2. Enriched biological processes in differentially expressed genes in CNS. Gene lists provided in Table S1 were used in enrichment analysis. GOTool Box was used to retrieve overrepresented biological processes in up- or down- regulated genes. See text for further details.
F1 Female Upregulated
GO_ID	LEVEL(S)	TERM	NB_IN_REF	FREQ_IN_REF	NB_IN_SET	FREQ_IN_SET	P_VALUE (Bonferroni adjusted)	ENRICHMENT/DEPLETION	GENES_IN_SET
GO:0006412	6,5	translation	506	0.0678	13	0.3514	0.0001207	E	RpS5a,RpL24,RpL37a,RpL13A,sta,RpL11,RpL18A,RpS8,RpS20,RpL14,Ef1beta,Ef2b,RpL22
GO:0009059	4	macromolecule biosynthetic process	584	0.0783	13	0.3514	0.0006061	E	RpS5a,RpL24,RpL37a,RpL13A,sta,RpL11,RpL18A,RpS8,RpS20,RpL14,Ef1beta,Ef2b,RpL22
GO:0009058	3	biosynthetic process	798	0.1069	14	0.3784	0.0034491	E	RpS5a,RpL24,CG7470,RpL37a,RpL13A,sta,RpL11,RpL18A,RpS8,RpS20,RpL14,Ef1beta,Ef2b,RpL22
F1 Female Downregulated
GO_ID	LEVEL(S)	TERM	NB_IN_REF	FREQ_IN_REF	NB_IN_SET	FREQ_IN_SET	P_VALUE (Bonferroni adjusted)	ENRICHMENT/DEPLETION	GENES_IN_SET
GO:0050789	3	regulation of biological process	1363	0.1827	30	0.4688	7.52475e-05	E	CHES-1-like,nmo,bun,Smr,bol,Dl,CaMKII,Sh,Amph,CG10617,numb,Syn,vih,Akap200,RhoGAPp190,rhea,14-3-3zeta,Rm62,puc,trx,plexB,ed,Rdl,Arf51F,chn,Pk61C,cm,Crg-1,tara,cac
GO:0007154	3	cell communication	876	0.1174	23	0.3594	0.0002186	E	nmo,bun,cenG1A,Dl,CaMKII,Sh,dock,Amph,CG10617,numb,Pdp1,Syn,Akap200,14-3-3zeta,kay,puc,plexB,ed,Rdl,Arf51F,Pk61C,Phk-3,cm
GO:0065007	2	biological regulation	1462	0.1959	30	0.4688	0.0003608	E	CHES-1-like,nmo,bun,Smr,bol,Dl,CaMKII,Sh,Amph,CG10617,numb,Syn,vih,Akap200,RhoGAPp190,rhea,14-3-3zeta,Rm62,puc,trx,plexB,ed,Rdl,Arf51F,chn,Pk61C,cm,Crg-1,tara,cac
GO:0030154	4	cell differentiation	1058	0.1418	25	0.3906	0.000403	E	bun,bol,Dl,CaMKII,dock,Amph,numb,Akap200,RhoGAPp190,aPKC,plexA,14-3-3zeta,kay,fliI,puc,plexB,ed,Arf51F,rg,chn,Pk61C,toc,Phk-3,Pxd,cac
GO:0048869	3	cellular developmental process	1090	0.1461	25	0.3906	0.0007038	E	bun,bol,Dl,CaMKII,dock,Amph,numb,Akap200,RhoGAPp190,aPKC,plexA,14-3-3zeta,kay,fliI,puc,plexB,ed,Arf51F,rg,chn,Pk61C,toc,Phk-3,Pxd,cac
GO:0048468	3,5	cell development	915	0.1226	22	0.3438	0.0018842	E	bun,bol,Dl,CaMKII,dock,Amph,numb,Akap200,RhoGAPp190,aPKC,plexA,kay,fliI,puc,plexB,ed,Arf51F,Pk61C,toc,Phk-3,Pxd,cac
GO:0000003	2	reproduction	698	0.0935	18	0.2812	0.007683	E	bun,bol,Dl,CaMKII,Sh,Rbp9,aPKC,14-3-3zeta,kay,puc,trx,ed,slo,Pk61C,toc,Phk-3,Pxd,cac
GO:0007264	6	small GTPase mediated signal transduction	39	0.0052	5	0.0781	0.0125406	E	cenG1A,Akap200,14-3-3zeta,plexB,Phk-3
GO:0009653	4,3	anatomical structure morphogenesis	1237	0.1658	24	0.375	0.0219952	E	nmo,bun,Dl,CaMKII,dock,Amph,numb,Rbp9,RhoGAPp190,aPKC,rhea,plexA,14-3-3zeta,kay,fliI,puc,plexB,ed,Arf51F,rg,chn,Pk61C,Phk-3,Pxd
GO:0051179	2	localization	1090	0.1461	22	0.3438	0.0294675	E	bun,Dl,Sh,dock,Amph,CG10617,aralar1,Syn,Akap200,aPKC,plexA,kay,trx,plexB,CG32297,Arf51F,rg,slo,Hsromega,VAChT,cm,cac
GO:0050794	4,3	regulation of cellular process	1018	0.1364	21	0.3281	0.0340405	E	CHES-1-like,nmo,bun,Smr,bol,Dl,CaMKII,numb,vih,Akap200,Rm62,puc,trx,plexB,ed,chn,Pk61C,cm,Crg-1,tara,cac
GO:0007267	4	cell-cell signaling	207	0.0277	9	0.1406	0.0368068	E	Dl,CaMKII,Amph,CG10617,Syn,14-3-3zeta,Rdl,Arf51F,cm
F1 Male Upregulated (with boredrline significance)
GO_ID	LEVEL(S)	TERM	NB_IN_REF	FREQ_IN_REF	NB_IN_SET	FREQ_IN_SET	P_VALUE (Bonferroni adjusted)	ENRICHMENT/DEPLETION	GENES_IN_SET
GO:0030239	6,9,5,8,11,12,13,10	myofibril assembly	12	0.0016	2	0.1	0.0897031	E	Zeelin1,wupA
GO:0055001	4,6	muscle cell development	12	0.0016	2	0.1	0.0897031	E	Zeelin1,wupA
GO:0055002	5,7,8,9	striated muscle cell development	12	0.0016	2	0.1	0.0897031	E	Zeelin1,wupA
GO:0051146	6,7,8	striated muscle cell differentiation	12	0.0016	2	0.1	0.0897031	E	Zeelin1,wupA
F2 Male Upregulated
GO_ID	LEVEL(S)	TERM	NB_IN_REF	FREQ_IN_REF	NB_IN_SET	FREQ_IN_SET	P_VALUE (Bonferroni adjusted)	ENRICHMENT/DEPLETION	GENES_IN_SET
GO:0007296	5,6	vitellogenesis	8	0.0011	3	0.3	9.37264e-06	E	Yp3,Yp2,Yp1
GO:0007548	4,5	sex differentiation	57	0.0076	3	0.3	0.0046762	E	Yp3,Yp2,Yp1
GO:0022414	3,2	reproductive process	203	0.0272	4	0.4	0.009215	E	CheB42a,Yp3,Yp2,Yp1
GO:0003006	3,4	reproductive developmental process	77	0.0103	3	0.3	0.0114711	E	Yp3,Yp2,Yp1
GO:0007028	4	cytoplasm organization and biogenesis	107	0.0143	3	0.3	0.0302509	E	Yp3,Yp2,Yp1
F2 Male Downregulated
GO_ID	LEVEL(S)	TERM	NB_IN_REF	FREQ_IN_REF	NB_IN_SET	FREQ_IN_SET	P_VALUE (Bonferroni adjusted)	ENRICHMENT/DEPLETION	GENES_IN_SET
GO:0009987	2	cellular process	5004	0.6706	1020	0.7883	1.38259e-21	E	CG31140,e(y)3,CG5869,capa,CG7712,CG33696,mav,Bgb,Oamb,msn,CG6404,mRpL14,RpL38,olf186-F,swi2,cic,CG6140,Actr13E,Sap47,betaTub85D,CG2947,ct,hig,numb,Fer1HCH,CG16857,Tace,RFeSP,sv,Tim9a,Hsp22,Cdc27,mit(1)15,fh,p120ctn,btz,Rab1,ebi,7B2,Max,mRpS11,Dms,CG6764,sax,epsin-like,thoc5,Sce,Gad1,Akt1,wun2,Octbeta3R,Pect,bif,Iap2,SmB,wts,Takr86C,CG2249,R,syt,bip2,C3G,Rpb10,eIF2B-delta,unc-13,salr,mRpL22,egh,ra…
GO:0065007	2	biological regulation	1462	0.1959	391	0.3022	2.791e-21	E	e(y)3,capa,Bgb,Oamb,msn,olf186-F,cic,ct,numb,Fer1HCH,sv,mit(1)15,fh,Rab1,ebi,Max,Dms,sax,epsin-like,Sce,Gad1,Akt1,bif,Iap2,wts,R,syt,bip2,unc-13,salr,egh,ran,srp,CG6995,CG13393,dap,Rbf,Ten-m,hdc,dlg1,Fas2,vih,CG10418,SIP1,endoA,MBD-like,plexB,CanB2,tra2,Arf51F,repo,Syx13,oa2,nmo,Dup99B,hth,Mnt,pros,CG32343,Dad,cue,Hcf,Bap55,Spn2,SoxN,CG7497,phl,Hsp83,U2af50,CtBP,Pink1,CG7708,fs(1)h,CG31758,puc,CG…
GO:0050789	3	regulation of biological process	1363	0.1827	362	0.2798	1.36128e-18	E	e(y)3,capa,Bgb,msn,olf186-F,cic,ct,numb,sv,mit(1)15,Rab1,ebi,Max,Dms,sax,epsin-like,Sce,Gad1,Akt1,bif,Iap2,wts,R,syt,bip2,unc-13,salr,egh,ran,srp,CG6995,CG13393,dap,Rbf,Ten-m,hdc,dlg1,Fas2,vih,CG10418,SIP1,endoA,MBD-like,plexB,CanB2,tra2,Arf51F,repo,Syx13,nmo,Dup99B,hth,Mnt,pros,CG32343,Dad,Hcf,Bap55,Spn2,SoxN,CG7497,phl,Hsp83,U2af50,CtBP,Pink1,CG7708,fs(1)h,CG31758,puc,Ilp2,MRG15,npf,Cirl,kn,cbt…
GO:0008152	2	metabolic process	3190	0.4275	676	0.5224	2.21438e-11	E	CG31140,e(y)3,CG7712,Bgb,msn,CG6404,mRpL14,RpL38,cic,CG6140,CG2947,Tace,RFeSP,sv,Hsp22,ebi,7B2,Max,mRpS11,CG6764,sax,Sce,Gad1,Akt1,wun2,Pect,SmB,wts,CG2249,bip2,Rpb10,eIF2B-delta,unc-13,salr,mRpL22,Ser7,ninaA,srp,PRL-1,Pkc53E,CG5548,CG6995,CG6675,pgant6,dap,Pp2A-29B,Rbf,Mkp,Mes4,mRpS28,hdc,dlg1,CG8680,CG10418,CG7971,growl,COQ7,CG7698,mRpS35,MBD-like,Ef1alpha100E,Dsp1,RpS7,CanB2,CG4866,mRpS14,CG10…
GO:0051179	2	localization	1090	0.1461	278	0.2148	1.02017e-10	E	capa,Glut3,msn,olf186-F,Tim9a,btz,Rab1,Shab,sax,epsin-like,thoc5,CG32810,Akt1,wun2,bif,l(1)G0230,R,syt,unc-13,bai,egh,mus301,ninaA,srp,Ets98B,Ca-beta,CG32350,SH3PX1,Trp1,robl,dlg1,endoA,Vha26,beat-IIa,Trn,plexB,CanB2,nAcRalpha-80B,Arf51F,Syx13,Dad,dyn-p25,LpR1,tipE,ATPsyn-Cf6,U2af50,Shaw,Srp14,Tom7,Cirl,Syx4,CG1628,sqd,sec5,Snap,CG32000,Vha14,CG10465,Syx1A,htt,trn,inaD,salm,Nacalpha,opa,nrv2,CG90…
GO:0016043	3	cellular component organization and biogenesis	1816	0.2434	418	0.323	4.25057e-10	E	msn,CG6404,olf186-F,Actr13E,betaTub85D,ct,sv,Tim9a,mit(1)15,btz,Rab1,CG6764,sax,epsin-like,thoc5,Sce,Gad1,Akt1,bif,wts,R,syt,eIF2B-delta,unc-13,egh,ran,mus301,SH3PX1,Trp1,Ten-m,robl,dlg1,Fas2,Smox,Nopp140,SIP1,endoA,beat-IIa,Trn,plexB,CanB2,tra2,Arf51F,Syx13,CG32396,nmo,pros,vri,Dad,cue,Hcf,Bap55,dyn-p25,CG7497,phl,Hsp83,U2af50,Pink1,Grip84,CG9065,puc,Srp14,CG11077,Ilp2,MRG15,Tom7,Cirl,Tango4,xl6…
GO:0044237	3	cellular metabolic process	3092	0.4144	650	0.5023	1.06638e-09	E	CG31140,e(y)3,CG7712,Bgb,msn,CG6404,mRpL14,RpL38,cic,CG6140,CG2947,Tace,RFeSP,sv,Hsp22,ebi,7B2,Max,mRpS11,CG6764,sax,Sce,Gad1,Akt1,wun2,Pect,SmB,wts,CG2249,bip2,Rpb10,eIF2B-delta,unc-13,salr,mRpL22,Ser7,ninaA,srp,PRL-1,Pkc53E,CG5548,CG6995,dap,Pp2A-29B,Rbf,Mkp,Mes4,mRpS28,hdc,CG8680,CG10418,CG7971,COQ7,CG7698,mRpS35,MBD-like,Ef1alpha100E,Dsp1,RpS7,CanB2,CG4866,mRpS14,CG10565,tra2,Arf51F,repo,CG31…
GO:0051234	2,3	establishment of localization	748	0.1002	203	0.1569	1.09893e-09	E	capa,Glut3,msn,olf186-F,Tim9a,Rab1,Shab,sax,epsin-like,thoc5,CG32810,Akt1,l(1)G0230,syt,unc-13,bai,ninaA,Ca-beta,CG32350,SH3PX1,Trp1,robl,dlg1,endoA,Vha26,Trn,CanB2,nAcRalpha-80B,Arf51F,Syx13,dyn-p25,LpR1,tipE,ATPsyn-Cf6,U2af50,Shaw,Srp14,Tom7,Cirl,Syx4,CG1628,sqd,sec5,Snap,CG32000,Vha14,CG10465,Syx1A,htt,nrv2,CG9090,Leucokinin,tamo,Clc,AP-47,Msp-300,ptc,PGRP-LC,hts,E2f,Sec61beta,Fmr1,CG8743,AGO2…
GO:0006810	3,4	transport	709	0.095	193	0.1491	3.31045e-09	E	capa,Glut3,olf186-F,Tim9a,Rab1,Shab,sax,epsin-like,thoc5,CG32810,Akt1,l(1)G0230,syt,unc-13,bai,ninaA,Ca-beta,CG32350,SH3PX1,Trp1,robl,endoA,Vha26,Trn,CanB2,nAcRalpha-80B,Arf51F,Syx13,dyn-p25,LpR1,tipE,ATPsyn-Cf6,U2af50,Shaw,Srp14,Tom7,Cirl,Syx4,CG1628,sqd,sec5,Snap,CG32000,Vha14,CG10465,Syx1A,htt,nrv2,CG9090,tamo,Clc,AP-47,Msp-300,ptc,PGRP-LC,hts,E2f,Sec61beta,Fmr1,CG8743,Frq1,Atpalpha,CG5535,CG7…
GO:0044238	3	primary metabolic process	2951	0.3955	614	0.4745	9.64877e-08	E	e(y)3,Bgb,msn,CG6404,mRpL14,RpL38,cic,CG6140,CG2947,Tace,sv,Hsp22,ebi,7B2,Max,mRpS11,CG6764,sax,Sce,Gad1,Akt1,Pect,SmB,wts,bip2,Rpb10,eIF2B-delta,unc-13,salr,mRpL22,Ser7,ninaA,srp,PRL-1,Pkc53E,CG6995,CG6675,pgant6,dap,Pp2A-29B,Rbf,Mkp,Mes4,mRpS28,hdc,dlg1,CG10418,CG7971,CG7698,mRpS35,MBD-like,Ef1alpha100E,Dsp1,RpS7,CanB2,CG4866,mRpS14,CG10565,tra2,Arf51F,repo,CG3198,RpL34b,CG7023,Gpdh,RpL22,nmo,h…
GO:0050794	4,3	regulation of cellular process	1018	0.1364	251	0.194	1.06428e-07	E	e(y)3,Bgb,olf186-F,cic,ct,numb,sv,mit(1)15,ebi,Max,sax,Sce,Akt1,Iap2,wts,R,bip2,salr,srp,CG6995,CG13393,dap,Rbf,hdc,dlg1,Fas2,vih,CG10418,MBD-like,plexB,tra2,repo,nmo,hth,Mnt,pros,CG32343,Dad,Hcf,Bap55,Spn2,SoxN,phl,U2af50,CtBP,Pink1,fs(1)h,puc,MRG15,kn,cbt,14-3-3epsilon,sqd,PSR,Thor,inaD,salm,opa,sage,PHDP,O-fut1,chn,EcR,tamo,dally,Rac1,Eip75B,dpld,pygo,ptc,alphaTub84B,pho,mip40,E2f,SelG,emc,Fmr…
GO:0043170	3	macromolecule metabolic process	2613	0.3502	551	0.4258	2.42148e-07	E	e(y)3,Bgb,msn,CG6404,mRpL14,RpL38,cic,CG6140,CG2947,Tace,Hsp22,ebi,7B2,Max,mRpS11,CG6764,sax,Sce,Gad1,Akt1,SmB,wts,bip2,Rpb10,eIF2B-delta,unc-13,mRpL22,Ser7,ninaA,srp,PRL-1,Pkc53E,CG6995,pgant6,dap,Pp2A-29B,Rbf,Mkp,Mes4,mRpS28,dlg1,CG10418,CG7971,CG7698,mRpS35,MBD-like,Ef1alpha100E,Dsp1,RpS7,CanB2,CG4866,mRpS14,CG10565,tra2,Arf51F,repo,CG3198,RpL34b,CG7023,RpL22,nmo,hth,CG3689,pros,CG14211,CG9520…
GO:0046903	3,4	secretion	172	0.0231	64	0.0495	3.84552e-07	E	Rab1,epsin-like,syt,unc-13,Trp1,endoA,CanB2,Arf51F,Syx13,Srp14,Cirl,Syx4,sec5,Snap,Syx1A,Leucokinin,Clc,AP-47,Sec61beta,Fmr1,Frq1,CG8860,Syt7,Rab26,wbl,g,Syx8,Arf84F,Gga,Bap,CanB,Arf72A,cni,CG4780,Scamp,exo70,KdelR,Rep,Vap-33-1,S,Syn,boca,lqf,Syx16,n-syb,TRAM,AP-2sigma,Arf102F,Srp9,Gdi,Gtp-bp,Amph,Sec61gamma,CanA1,Eps-15,Hrs,gammaSnap,ldlCp,Dh31,tral,gammaCop,epsilonCOP,Caps,Khc
GO:0032940	6,4,5	secretion by cell	165	0.0221	62	0.0479	4.65876e-07	E	Rab1,epsin-like,syt,unc-13,Trp1,endoA,CanB2,Arf51F,Syx13,Srp14,Cirl,Syx4,sec5,Snap,Syx1A,Clc,AP-47,Sec61beta,Fmr1,Frq1,CG8860,Syt7,Rab26,wbl,g,Syx8,Arf84F,Gga,Bap,CanB,Arf72A,cni,CG4780,Scamp,exo70,KdelR,Rep,Vap-33-1,S,Syn,boca,lqf,Syx16,n-syb,TRAM,AP-2sigma,Arf102F,Srp9,Gdi,Gtp-bp,Amph,Sec61gamma,CanA1,Eps-15,Hrs,gammaSnap,ldlCp,tral,gammaCop,epsilonCOP,Caps,Khc
GO:0007154	3	cell communication	876	0.1174	219	0.1692	6.01653e-07	E	capa,CG33696,mav,Oamb,msn,swi2,Sap47,ct,numb,ebi,Dms,sax,epsin-like,Gad1,Akt1,Octbeta3R,Takr86C,R,syt,C3G,unc-13,dlg1,Fas2,AR-2,aru,endoA,Dsk,plexB,CanB2,Arf51F,mAcR-60C,Shc,Syx13,oa2,nmo,Pdf,Dad,SoxN,CG7497,DopR,phl,Hsp83,CtBP,CG7708,puc,Ilp2,npf,Cirl,itp,cbt,14-3-3epsilon,Syx4,CG31660,sec5,Thor,Snap,Syx1A,boss,inaD,O-fut1,Leucokinin,EcR,Mkk4,dally,D2R,Rac1,Clc,AP-47,pygo,ptc,Fmr1,Mtl,ben,Ark,Fr…
GO:0045045	7,5,4,6	secretory pathway	164	0.022	61	0.0471	1.03614e-06	E	Rab1,epsin-like,syt,unc-13,Trp1,endoA,CanB2,Arf51F,Syx13,Srp14,Cirl,Syx4,sec5,Snap,Syx1A,Clc,AP-47,Sec61beta,Fmr1,Frq1,CG8860,Syt7,Rab26,wbl,g,Syx8,Arf84F,Gga,Bap,CanB,Arf72A,cni,CG4780,Scamp,exo70,KdelR,Rep,Vap-33-1,S,Syn,boca,lqf,Syx16,n-syb,TRAM,AP-2sigma,Arf102F,Srp9,Gdi,Amph,Sec61gamma,CanA1,Eps-15,Hrs,gammaSnap,ldlCp,tral,gammaCop,epsilonCOP,Caps,Khc
GO:0007015	8	actin filament organization	81	0.0109	37	0.0286	4.47587e-06	E	Rab1,ran,CG7497,Hsp83,puc,Rac1,Msp-300,hts,Mtl,ed,fz,Pak3,ena,N,Fps85D,DAAM,btsz,Atx2,cpa,Fs(2)Ket,gro,Sop2,Ggamma1,pri,sced,S6k,mts,Rho1,CycT,Pka-R1,Src42A,Gbeta13F,vav,sn,Dl,tsr,drk
GO:0032989	4,5	cellular structure morphogenesis	549	0.0736	147	0.1136	6.1258e-06	E	msn,ct,sv,Rab1,Akt1,bif,wts,R,egh,ran,Ten-m,robl,dlg1,Fas2,Smox,SIP1,beat-IIa,plexB,nmo,pros,vri,Dad,cue,Bap55,CG7497,phl,Hsp83,puc,Ilp2,sqd,sdt,Thor,fas,boss,Vang,EcR,Rac1,Pka-R2,eys,pygo,RhoL,Fmr1,Mtl,ben,Atpalpha,Jra,InR,ed,lola,fz,CG1244,par-6,aop,mbf1,htl,ena,N,sli,Hdc,Ephrin,klar,mRpL12,tgo,Chi,mirr,Fps85D,bur,nullo,alpha-Cat,G-oalpha47A,Fas1,Paip2,plexA,cni,btsz,Nedd4,Ras85D,rin,dpn,Fs(2)K…
GO:0000902	5,6	cell morphogenesis	549	0.0736	147	0.1136	6.1258e-06	E	msn,ct,sv,Rab1,Akt1,bif,wts,R,egh,ran,Ten-m,robl,dlg1,Fas2,Smox,SIP1,beat-IIa,plexB,nmo,pros,vri,Dad,cue,Bap55,CG7497,phl,Hsp83,puc,Ilp2,sqd,sdt,Thor,fas,boss,Vang,EcR,Rac1,Pka-R2,eys,pygo,RhoL,Fmr1,Mtl,ben,Atpalpha,Jra,InR,ed,lola,fz,CG1244,par-6,aop,mbf1,htl,ena,N,sli,Hdc,Ephrin,klar,mRpL12,tgo,Chi,mirr,Fps85D,bur,nullo,alpha-Cat,G-oalpha47A,Fas1,Paip2,plexA,cni,btsz,Nedd4,Ras85D,rin,dpn,Fs(2)K…
GO:0016192	4,5	vesicle-mediated transport	211	0.0283	71	0.0549	6.23057e-06	E	Rab1,epsin-like,syt,unc-13,bai,endoA,CanB2,Arf51F,Syx13,Cirl,Syx4,sec5,Snap,Syx1A,Clc,AP-47,PGRP-LC,Syt7,Rab4,Rab26,wbl,aop,g,Syx8,Arf84F,Gga,faf,Rab7,Bap,CanB,Arf72A,cni,btsz,CG4780,Scamp,exo70,KdelR,Rep,Vap-33-1,S,Syn,boca,CG11857,lqf,Syx16,fz2,n-syb,AP-2sigma,auxillin,Arf102F,CG9132,comm,sec13,Gdi,Amph,shi,CanA1,Rho1,Eps-15,Hrs,gammaSnap,ldlCp,tral,Rab5,Rab11,gammaCop,Eip93F,uta,epsilonCOP,Cap…
GO:0051641	4,3	cellular localization	453	0.0607	126	0.0974	7.65128e-06	E	msn,olf186-F,Tim9a,Rab1,epsin-like,thoc5,Akt1,syt,unc-13,SH3PX1,Trp1,robl,dlg1,endoA,Trn,CanB2,Arf51F,Syx13,dyn-p25,U2af50,Srp14,Tom7,Cirl,Syx4,CG1628,sqd,sec5,Snap,Syx1A,htt,SsRbeta,tamo,Clc,AP-47,Msp-300,ptc,Sec61beta,Fmr1,AGO2,Frq1,ctp,CG8860,Syt7,CG32297,CG6359,Rab26,wbl,jar,g,Tim17b1,Klp59C,Syx8,CG6842,Arf84F,Tim10,ninaC,Gga,klar,G-ialpha65A,faf,Rab7,Bap,pll,CanB,Khc-73,Arf72A,Tom40,cni,CG47…
GO:0051649	5,3,4	establishment of cellular localization	440	0.059	123	0.0951	8.53903e-06	E	msn,olf186-F,Tim9a,Rab1,epsin-like,thoc5,Akt1,syt,unc-13,SH3PX1,Trp1,robl,dlg1,endoA,Trn,CanB2,Arf51F,Syx13,dyn-p25,U2af50,Srp14,Tom7,Cirl,Syx4,CG1628,sqd,sec5,Snap,Syx1A,htt,tamo,Clc,AP-47,Msp-300,ptc,Sec61beta,Fmr1,AGO2,Frq1,ctp,CG8860,Syt7,CG32297,CG6359,Rab26,wbl,jar,g,Tim17b1,Klp59C,Syx8,CG6842,Arf84F,Tim10,ninaC,Gga,klar,G-ialpha65A,faf,Rab7,Bap,pll,CanB,Khc-73,Arf72A,Tom40,cni,CG4780,CG111…
GO:0050793	4,3	regulation of developmental process	199	0.0267	67	0.0518	1.66733e-05	E	msn,Rab1,sax,Akt1,bif,wts,R,ran,srp,Ten-m,hdc,Fas2,SIP1,pros,Dad,CG7497,phl,Hsp83,puc,kn,chn,EcR,Rac1,RhoL,Fmr1,Mtl,Atpalpha,msi,ed,Su(H),Hr46,par-6,aop,htl,ena,N,Notum,Fps85D,br,nullo,Ras85D,Fs(2)Ket,Alk,shot,Ggamma1,Rab-RP4,lqf,Tsc1,slpr,Arc-p34,mts,sty,bun,Arc-p20,Rho1,Cdk9,CycT,eve,LIMK1,Eip74EF,vav,Dl,RhoGAPp190,rhea,His3.3A,grh,drk
GO:0019538	4	protein metabolic process	1518	0.2034	336	0.2597	3.01447e-05	E	msn,CG6404,mRpL14,RpL38,CG2947,Tace,Hsp22,ebi,7B2,mRpS11,CG6764,sax,Gad1,Akt1,wts,eIF2B-delta,unc-13,mRpL22,Ser7,ninaA,PRL-1,Pkc53E,dap,Pp2A-29B,Mkp,mRpS28,dlg1,mRpS35,Ef1alpha100E,RpS7,CanB2,CG4866,mRpS14,CG10565,Arf51F,RpL34b,CG7023,RpL22,nmo,CG14211,CG9520,RpL15,Hcf,Spase25,CG31619,RpL31,Spn2,RpL36,CG7497,CG8485,CG7220,Hsp83,Stlk,CG31758,CG9065,RpS23,puc,Strn-Mlck,TppII,CG12000,sqd,RpL4,Int6,m…
GO:0030154	4	cell differentiation	1058	0.1418	247	0.1909	3.55824e-05	E	CG5869,msn,cic,ct,numb,sv,btz,ebi,sax,Sce,Gad1,Akt1,wun2,bif,Iap2,wts,R,syt,egh,mus301,srp,CG13393,dap,Rbf,robl,hdc,dlg1,Fas2,Smox,beat-IIa,plexB,CanB2,Arf51F,repo,klg,hth,pros,vri,Dad,Bap55,CG16708,phl,Hsp83,Pink1,puc,Pxd,kn,cbt,14-3-3epsilon,sqd,sec5,PSR,mbl,Syx1A,fas,boss,l(1)G0148,salm,Nacalpha,nrv2,rg,chn,EcR,Rac1,Eip75B,Pka-R2,eIF-5A,eys,bic,pygo,ptc,hts,mip40,E2f,emc,RhoL,Fmr1,AGO2,Cp1,ben…
GO:0019222	4,3	regulation of metabolic process	700	0.0938	173	0.1337	0.0001204	E	e(y)3,Bgb,cic,sv,ebi,Max,Sce,bip2,salr,srp,CG6995,dap,Rbf,CG10418,MBD-like,tra2,repo,hth,Mnt,pros,CG32343,Hcf,Bap55,Spn2,SoxN,U2af50,CtBP,fs(1)h,CG31758,MRG15,kn,cbt,sqd,salm,opa,sage,PHDP,chn,EcR,Eip75B,pho,mip40,E2f,emc,Fmr1,CG5874,Aef1,Pka-C1,Jra,msi,ac,sug,CG4119,Su(H),lola,Kaz1-ORFB,aop,TfIIA-S,Nca,TfIIA-L,ena,toe,N,RpL40,Taf12,bwa,Rox8,Ssdp,faf,MED30,tgo,W,Alh,Rx,mirr,Ssb-c31a,AGO1,br,pll,P…
GO:0030036	7	actin cytoskeleton organization and biogenesis	139	0.0186	50	0.0386	0.0001232	E	Rab1,ran,CanB2,CG7497,Hsp83,puc,Rac1,Msp-300,hts,Mtl,moody,ed,fz,Pak3,ena,N,G-ialpha65A,nuf,Zeelin1,Fps85D,nullo,DAAM,G-oalpha47A,btsz,Atx2,cpa,Fs(2)Ket,shot,gro,Sop2,Ggamma1,pri,fliI,sced,S6k,Arc-p34,mts,Arc-p20,Rho1,CycT,Pka-R1,Src42A,Gbeta13F,LIMK1,Rab11,vav,sn,Dl,tsr,drk
GO:0030029	6	actin filament-based process	140	0.0188	50	0.0386	0.0001591	E	Rab1,ran,CanB2,CG7497,Hsp83,puc,Rac1,Msp-300,hts,Mtl,moody,ed,fz,Pak3,ena,N,G-ialpha65A,nuf,Zeelin1,Fps85D,nullo,DAAM,G-oalpha47A,btsz,Atx2,cpa,Fs(2)Ket,shot,gro,Sop2,Ggamma1,pri,fliI,sced,S6k,Arc-p34,mts,Arc-p20,Rho1,CycT,Pka-R1,Src42A,Gbeta13F,LIMK1,Rab11,vav,sn,Dl,tsr,drk
GO:0045165	3,5	cell fate commitment	219	0.0293	69	0.0533	0.0001869	E	ct,numb,sv,ebi,wts,R,egh,mus301,srp,dap,hdc,dlg1,klg,hth,pros,Hsp83,14-3-3epsilon,fas,boss,salm,chn,EcR,ptc,hts,emc,mam,Jra,msi,ac,Su(H),fz,jar,par-6,aop,htl,N,egl,G-ialpha65A,nuf,tgo,br,sno,rho,Ras85D,rin,14-3-3zeta,twi,S,shot,lqf,mts,sty,bun,pum,aPKC,dl,eve,bl,Rab11,spi,ttk,PTP-ER,Dl,enc,Psn,exba,h,grh,drk
GO:0065008	3	regulation of biological quality	161	0.0216	55	0.0425	0.0002006	E	Oamb,Fer1HCH,fh,Akt1,syt,srp,Fas2,endoA,oa2,cue,CG11077,Ilp2,Thor,nrv2,Rac1,sinu,SelG,Fmr1,CG8743,Mtl,Atpalpha,InR,klar,mRpL12,CG5804,pck,Fps85D,yrt,DAAM,Paip2,btsz,rho,Ras85D,eIF-4E,Drip,endos,shot,Tsc1,Cbp53E,S6k,shi,slpr,SPoCk,Rho1,Fer2LCH,CG8498,CG8628,Rab5,disco,Rab11,rhea,Jafrac1,Rheb,grh,Mkp3
GO:0048869	3	cellular developmental process	1090	0.1461	249	0.1924	0.0002194	E	CG5869,msn,cic,ct,numb,sv,btz,ebi,sax,Sce,Gad1,Akt1,wun2,bif,Iap2,wts,R,syt,egh,mus301,srp,CG13393,dap,Rbf,robl,hdc,dlg1,Fas2,Smox,beat-IIa,plexB,CanB2,Arf51F,repo,klg,hth,pros,vri,Dad,Bap55,CG16708,phl,Hsp83,Pink1,puc,Pxd,kn,cbt,14-3-3epsilon,sqd,sec5,PSR,mbl,Syx1A,fas,boss,l(1)G0148,salm,Nacalpha,nrv2,rg,chn,EcR,Rac1,Eip75B,Pka-R2,eIF-5A,eys,bic,pygo,ptc,hts,mip40,E2f,emc,RhoL,Fmr1,AGO2,Cp1,ben…
GO:0006120	10,7,5	mitochondrial electron transport, NADH to ubiquinone	35	0.0047	20	0.0155	0.0002308	E	CG7712,CG5548,CG8680,CG6020,CG9306,l(2)35Di,CG3621,CG3214,CG12400,CG12203,CG32230,CG12859,CG3683,mtacp1,ND23,CG12079,CG9172,l(3)neo18,CG3446,CG5703
GO:0043283	4	biopolymer metabolic process	1654	0.2217	356	0.2751	0.0002425	E	e(y)3,Bgb,msn,cic,7B2,Max,sax,Sce,Akt1,SmB,wts,bip2,Rpb10,srp,PRL-1,Pkc53E,CG6995,dap,Pp2A-29B,Rbf,Mkp,Mes4,CG10418,CG7971,CG7698,MBD-like,Ef1alpha100E,Dsp1,CanB2,tra2,Arf51F,repo,CG3198,CG7023,nmo,hth,CG3689,pros,CG14211,CG9520,CG32343,vri,nonA-l,Hcf,Spase25,Bap55,RpII18,Rad23,snRNA:U6:96Aa,elav,CG7497,CG8485,U2af50,Cht4,CtBP,Stlk,fs(1)h,puc,MRG15,Strn-Mlck,CG12000,kn,xl6,CycG,sqd,snRNA:U5:23D,E…
GO:0065003	5,4	macromolecular complex assembly	234	0.0314	72	0.0556	0.0002778	E	CG6404,eIF2B-delta,unc-13,dlg1,CanB2,tra2,U2af50,CG9065,xl6,roX2,Int6,sdt,Snap,nrv2,Df31,eIF-5A,sinu,eIF2B-gamma,CG8636,AGO2,Rbp1-like,Taf10b,Atpalpha,moody,Taf13,CG3803,RpS18,par-6,TfIIA-S,CG9742,TfIIA-L,TfIIFalpha,eIF2B-beta,Taf12,G-ialpha65A,Zeelin1,mei-W68,pck,AGO1,nullo,eIF-2beta,G-oalpha47A,btsz,Trip1,CG9769,Vap-33-1,Fs(2)Ket,eIF-4E,Nap1,eIF-2alpha,Rbp1,MED21,eIF-1A,roX1,B52,eIF-4a,Taf4,Acf…
GO:0016070	5	RNA metabolic process	773	0.1036	186	0.1437	0.0002795	E	e(y)3,Bgb,cic,Max,Sce,SmB,bip2,Rpb10,srp,CG6995,Rbf,CG10418,CG7971,CG7698,MBD-like,tra2,repo,CG3198,hth,CG3689,pros,CG32343,vri,nonA-l,Bap55,RpII18,snRNA:U6:96Aa,elav,U2af50,CtBP,fs(1)h,MRG15,kn,xl6,sqd,snRNA:U5:23D,opa,CG3527,Aats-ala-m,chn,EcR,Eip75B,pygo,pho,mip40,E2f,emc,Rpb7,RpII15,AGO2,CG5874,Rbp1-like,Taf10b,Aef1,Jra,Taf13,msi,adat,CG4279,ac,CG13277,Mt2,CG4119,Su(H),lola,TfIIA-S,CG9742,TfI…
GO:0006366	8,7	transcription from RNA polymerase II promoter	222	0.0298	69	0.0533	0.0003294	E	Bgb,bip2,Rpb10,Rbf,repo,hth,RpII18,CtBP,fs(1)h,opa,chn,EcR,mip40,E2f,emc,Rpb7,RpII15,CG5874,Taf10b,Aef1,Jra,Taf13,Su(H),lola,TfIIA-S,TfIIA-L,Rpb5,N,TfIIFalpha,Taf12,MED30,tgo,Rx,Ssb-c31a,sno,Scr,Crg-1,dpn,Rpb8,twi,gro,Bin1,MED21,bcd,Taf4,MED31,p53,MED24,CycC,EloA,Cdk9,maf-S,TfIIS,RpII215,MED26,dl,Adf1,Bro,lolal,CG32721,Trl,ttk,her,retn,E2f2,Trf2,h,grh,TfIIEbeta
GO:0016044	4	membrane organization and biogenesis	108	0.0145	41	0.0317	0.0003527	E	epsin-like,syt,endoA,Arf51F,CG32056,Clc,AP-47,PGRP-LC,Rab4,jar,aop,Arf84F,klar,faf,Rab7,Bap,Arf72A,fbl,endoB,lqf,fz2,AP-2sigma,auxillin,Arf102F,CG9132,Lam,comm,sec13,Amph,shi,p47,Rho1,Eps-15,Hrs,Rab5,Rab11,Eip93F,uta,debcl,h,grh
GO:0048522	5,4	positive regulation of cellular process	184	0.0247	59	0.0456	0.0007962	E	e(y)3,Bgb,olf186-F,sax,Akt1,wts,srp,Bap55,phl,cbt,chn,EcR,Eip75B,pygo,E2f,Ark,ac,InR,egr,sug,Su(H),lola,Crk,aop,N,sli,W,mirr,br,sno,rho,Ras85D,mod(mdg4),eIF-4E,twi,Cka,tara,pAbp,Snr1,Taf4,Stim,S6k,p53,mor,pum,dl,Adf1,Ada2b,cac,Bro,Trl,spi,Eip93F,her,retn,debcl,trx,Su(var)205,Rheb
GO:0048518	4	positive regulation of biological process	193	0.0259	61	0.0471	0.0008828	E	e(y)3,Bgb,olf186-F,sax,Akt1,wts,srp,Bap55,phl,Ilp2,cbt,chn,EcR,Eip75B,pygo,E2f,Ark,ac,InR,egr,sug,Su(H),lola,Crk,aop,N,sli,W,mirr,br,sno,btsz,rho,Ras85D,mod(mdg4),eIF-4E,twi,Cka,tara,pAbp,Snr1,Taf4,Stim,S6k,p53,mor,pum,dl,Adf1,Ada2b,cac,Bro,Trl,spi,Eip93F,her,retn,debcl,trx,Su(var)205,Rheb
GO:0031323	5,4	regulation of cellular metabolic process	651	0.0872	159	0.1229	0.0008897	E	e(y)3,Bgb,cic,sv,Max,Sce,bip2,salr,srp,CG6995,dap,Rbf,CG10418,MBD-like,tra2,repo,hth,Mnt,pros,CG32343,Hcf,Bap55,Spn2,SoxN,U2af50,CtBP,fs(1)h,MRG15,kn,cbt,sqd,salm,opa,sage,PHDP,chn,EcR,Eip75B,pho,mip40,E2f,emc,Fmr1,CG5874,Aef1,Pka-C1,Jra,msi,ac,sug,CG4119,Su(H),lola,aop,TfIIA-S,Nca,TfIIA-L,toe,N,RpL40,Taf12,Rox8,Ssdp,faf,MED30,tgo,Alh,Rx,mirr,Ssb-c31a,AGO1,br,Paip2,sno,Scr,scro,Crg-1,tst,Psc,mod(…
GO:0019219	6,5	regulation of nucleobase, nucleoside, nucleotide and nucleic acid metabolic process	599	0.0803	148	0.1144	0.0011033	E	e(y)3,Bgb,cic,sv,Max,Sce,bip2,salr,srp,CG6995,Rbf,CG10418,MBD-like,tra2,repo,hth,Mnt,pros,CG32343,Hcf,Bap55,SoxN,U2af50,CtBP,fs(1)h,MRG15,kn,cbt,sqd,salm,opa,sage,PHDP,chn,EcR,Eip75B,pho,mip40,E2f,emc,CG5874,Aef1,Pka-C1,Jra,ac,sug,CG4119,Su(H),lola,aop,TfIIA-S,TfIIA-L,toe,N,RpL40,Taf12,Rox8,Ssdp,MED30,tgo,Alh,Rx,mirr,Ssb-c31a,AGO1,br,sno,Scr,scro,Crg-1,tst,Psc,mod(mdg4),Fer1,Hrb27C,tio,dpn,how,Do…
GO:0008104	4	protein localization	203	0.0272	63	0.0487	0.0011593	E	olf186-F,Tim9a,btz,Akt1,CG32350,SH3PX1,Trp1,dlg1,Trn,Arf51F,LpR1,Srp14,Tom7,inaD,rg,SsRbeta,tamo,ptc,Sec61beta,CG8860,CG32297,CG6359,wbl,fz,jar,par-6,Tim17b1,CG6842,Tim10,ninaC,CG40042,G-ialpha65A,nullo,pll,Tom40,cni,CG11110,Ranbp16,Ras85D,KdelR,Tim8,Rep,Fs(2)Ket,S,CG31229,boca,smt3,Ggamma1,Hsromega,TRAM,Arf102F,Srp9,Gtp-bp,Amph,Sec61gamma,Akap200,aPKC,Gbeta13F,Karybeta3,Tapdelta,Nxt1,cact,CG8004
GO:0044260	4	cellular macromolecule metabolic process	1499	0.2009	322	0.2488	0.0013738	E	msn,CG6404,mRpL14,RpL38,CG2947,Tace,Hsp22,ebi,7B2,mRpS11,CG6764,sax,Gad1,Akt1,wts,eIF2B-delta,unc-13,mRpL22,Ser7,ninaA,PRL-1,Pkc53E,dap,Pp2A-29B,Mkp,mRpS28,mRpS35,Ef1alpha100E,RpS7,CanB2,CG4866,mRpS14,CG10565,Arf51F,RpL34b,CG7023,RpL22,nmo,CG14211,CG9520,RpL15,Hcf,Spase25,CG31619,RpL31,Spn2,RpL36,CG7497,CG8485,CG7220,Hsp83,Cht4,Stlk,CG31758,CG9065,RpS23,puc,Strn-Mlck,TppII,CG12000,sqd,RpL4,Int6,m…
GO:0001505	4,6,7	regulation of neurotransmitter levels	129	0.0173	45	0.0348	0.0014371	E	epsin-like,Gad1,syt,unc-13,endoA,CanB2,Arf51F,Syx13,CG7708,Cirl,Syx4,sec5,Snap,Syx1A,Clc,AP-47,Fmr1,Frq1,Syt7,Syx8,Arf84F,Bap,CanB,Arf72A,Scamp,exo70,Rep,14-3-3zeta,Vap-33-1,Syn,lqf,Syx16,n-syb,AP-2sigma,Arf102F,Gdi,Amph,CanA1,Ddc,Eps-15,Hrs,gammaSnap,Ace,Caps,Khc
GO:0010324	5	membrane invagination	72	0.0096	30	0.0232	0.0015961	E	epsin-like,syt,endoA,Arf51F,Clc,AP-47,PGRP-LC,Rab4,aop,Arf84F,faf,Rab7,Bap,Arf72A,lqf,fz2,AP-2sigma,auxillin,Arf102F,CG9132,comm,Amph,shi,Rho1,Eps-15,Hrs,Rab5,Rab11,Eip93F,uta
GO:0006897	6,5	endocytosis	72	0.0096	30	0.0232	0.0015961	E	epsin-like,syt,endoA,Arf51F,Clc,AP-47,PGRP-LC,Rab4,aop,Arf84F,faf,Rab7,Bap,Arf72A,lqf,fz2,AP-2sigma,auxillin,Arf102F,CG9132,comm,Amph,shi,Rho1,Eps-15,Hrs,Rab5,Rab11,Eip93F,uta
GO:0044267	5	cellular protein metabolic process	1475	0.1977	317	0.245	0.0016293	E	msn,CG6404,mRpL14,RpL38,CG2947,Tace,Hsp22,ebi,7B2,mRpS11,CG6764,sax,Gad1,Akt1,wts,eIF2B-delta,unc-13,mRpL22,Ser7,ninaA,PRL-1,Pkc53E,dap,Pp2A-29B,Mkp,mRpS28,mRpS35,Ef1alpha100E,RpS7,CanB2,CG4866,mRpS14,CG10565,Arf51F,RpL34b,CG7023,RpL22,nmo,CG14211,CG9520,RpL15,Hcf,Spase25,CG31619,RpL31,Spn2,RpL36,CG7497,CG8485,CG7220,Hsp83,Stlk,CG31758,CG9065,RpS23,puc,Strn-Mlck,TppII,CG12000,sqd,RpL4,Int6,mRpL35…
GO:0048468	3,5	cell development	915	0.1226	210	0.1623	0.0016575	E	CG5869,msn,cic,ct,numb,sv,btz,sax,Sce,Gad1,Akt1,wun2,bif,Iap2,wts,R,syt,egh,srp,CG13393,Rbf,robl,dlg1,Fas2,Smox,beat-IIa,plexB,CanB2,Arf51F,repo,pros,Dad,Bap55,CG16708,phl,Pink1,puc,Pxd,cbt,sqd,sec5,PSR,Syx1A,boss,l(1)G0148,salm,Nacalpha,nrv2,EcR,Rac1,Eip75B,Pka-R2,eIF-5A,eys,bic,pygo,ptc,hts,mip40,E2f,emc,RhoL,Fmr1,AGO2,Cp1,ben,Ark,bgcn,Pka-C1,eff,msps,CG17019,Jra,moody,msi,ac,InR,egr,ed,lola,wb…
GO:0007267	4	cell-cell signaling	207	0.0277	63	0.0487	0.0023841	E	Sap47,epsin-like,Gad1,syt,unc-13,dlg1,Fas2,endoA,CanB2,Arf51F,Syx13,CG7708,Cirl,Syx4,sec5,Snap,Syx1A,Rac1,Clc,AP-47,Fmr1,Frq1,Syt7,Su(H),Syx8,Arf84F,N,cals,Bap,CanB,Arf72A,Scamp,exo70,Rep,14-3-3zeta,Vap-33-1,twi,Slob,Syn,lqf,Syx16,n-syb,AP-2sigma,pAbp,Arf102F,Rdl,Gdi,Amph,shi,CanA1,Gs2,Ddc,CaMKII,pum,Eps-15,Hrs,gammaSnap,Ace,Rab5,Rab11,Dl,Caps,Khc
GO:0033036	3	macromolecule localization	283	0.0379	80	0.0618	0.0025165	E	olf186-F,Tim9a,btz,thoc5,Akt1,syt,mus301,CG32350,SH3PX1,Trp1,dlg1,Trn,Arf51F,LpR1,Srp14,Tom7,sqd,Syx1A,inaD,Nacalpha,rg,SsRbeta,tamo,bic,ptc,Sec61beta,Pka-C1,msps,CG8860,CG32297,CG6359,wbl,fz,jar,par-6,Tim17b1,CG6842,Tim10,ninaC,egl,CG40042,G-ialpha65A,nullo,pll,Tom40,cni,CG11110,Ranbp16,Ras85D,KdelR,Hrb27C,Tim8,Rep,Fs(2)Ket,S,CG31229,boca,cnc,smt3,Ggamma1,Hsromega,TRAM,Arf102F,Srp9,Gtp-bp,Amph,S…
GO:0007268	5,6	synaptic transmission	190	0.0255	59	0.0456	0.0025176	E	Sap47,epsin-like,Gad1,syt,unc-13,dlg1,Fas2,endoA,CanB2,Arf51F,Syx13,CG7708,Cirl,Syx4,sec5,Snap,Syx1A,Rac1,Clc,AP-47,Fmr1,Frq1,Syt7,Syx8,Arf84F,cals,Bap,CanB,Arf72A,Scamp,exo70,Rep,14-3-3zeta,Vap-33-1,Slob,Syn,lqf,Syx16,n-syb,AP-2sigma,pAbp,Arf102F,Rdl,Gdi,Amph,shi,CanA1,Gs2,Ddc,CaMKII,pum,Eps-15,Hrs,gammaSnap,Ace,Rab5,Rab11,Caps,Khc
GO:0022604	6,7,5	regulation of cell morphogenesis	96	0.0129	36	0.0278	0.0026637	E	msn,Rab1,Akt1,wts,R,ran,Ten-m,Fas2,SIP1,CG7497,Hsp83,puc,Rac1,RhoL,Mtl,Atpalpha,ed,par-6,htl,ena,Fps85D,nullo,Fs(2)Ket,Ggamma1,Rab-RP4,slpr,Arc-p34,mts,Arc-p20,Cdk9,CycT,vav,rhea,His3.3A,grh,drk
GO:0022603	5,4	regulation of anatomical structure morphogenesis	96	0.0129	36	0.0278	0.0026637	E	msn,Rab1,Akt1,wts,R,ran,Ten-m,Fas2,SIP1,CG7497,Hsp83,puc,Rac1,RhoL,Mtl,Atpalpha,ed,par-6,htl,ena,Fps85D,nullo,Fs(2)Ket,Ggamma1,Rab-RP4,slpr,Arc-p34,mts,Arc-p20,Cdk9,CycT,vav,rhea,His3.3A,grh,drk
GO:0008360	7,8,6	regulation of cell shape	96	0.0129	36	0.0278	0.0026637	E	msn,Rab1,Akt1,wts,R,ran,Ten-m,Fas2,SIP1,CG7497,Hsp83,puc,Rac1,RhoL,Mtl,Atpalpha,ed,par-6,htl,ena,Fps85D,nullo,Fs(2)Ket,Ggamma1,Rab-RP4,slpr,Arc-p34,mts,Arc-p20,Cdk9,CycT,vav,rhea,His3.3A,grh,drk
GO:0006357	9,8	regulation of transcription from RNA polymerase II promoter	153	0.0205	50	0.0386	0.0031537	E	Bgb,bip2,Rbf,repo,hth,CtBP,fs(1)h,opa,chn,EcR,mip40,E2f,emc,CG5874,Aef1,Jra,Su(H),lola,TfIIA-S,TfIIA-L,N,MED30,tgo,Rx,Ssb-c31a,sno,Scr,Crg-1,dpn,twi,gro,Bin1,MED21,bcd,Taf4,MED31,p53,dl,Adf1,Bro,lolal,CG32721,Trl,ttk,her,retn,E2f2,Trf2,h,grh
GO:0007010	5	cytoskeleton organization and biogenesis	382	0.0512	101	0.0781	0.0031548	E	Actr13E,betaTub85D,btz,Rab1,egh,ran,robl,dlg1,CanB2,CG32396,Bap55,dyn-p25,CG7497,Hsp83,Grip84,puc,sec5,htt,alphaTub84D,Rac1,CG10971,Msp-300,hts,Fmr1,Mtl,awd,Pka-C1,ctp,msps,moody,CG17293,ed,fz,jar,Pak3,Klp59C,ena,N,ninaC,egl,klar,G-ialpha65A,Arp87C,nuf,Zeelin1,Fps85D,nullo,DAAM,alpha-Cat,betaTub56D,G-oalpha47A,Khc-73,btsz,Atx2,cpa,exo70,Act57B,Fs(2)Ket,Mapmodulin,Lk6,shot,cnc,gro,Sop2,Orc5,Ggamma…
GO:0019226	5,4	transmission of nerve impulse	192	0.0257	59	0.0456	0.0036243	E	Sap47,epsin-like,Gad1,syt,unc-13,dlg1,Fas2,endoA,CanB2,Arf51F,Syx13,CG7708,Cirl,Syx4,sec5,Snap,Syx1A,Rac1,Clc,AP-47,Fmr1,Frq1,Syt7,Syx8,Arf84F,cals,Bap,CanB,Arf72A,Scamp,exo70,Rep,14-3-3zeta,Vap-33-1,Slob,Syn,lqf,Syx16,n-syb,AP-2sigma,pAbp,Arf102F,Rdl,Gdi,Amph,shi,CanA1,Gs2,Ddc,CaMKII,pum,Eps-15,Hrs,gammaSnap,Ace,Rab5,Rab11,Caps,Khc
GO:0007269	5,6,7,8,9,4	neurotransmitter secretion	115	0.0154	40	0.0309	0.0061667	E	epsin-like,syt,unc-13,endoA,CanB2,Arf51F,Syx13,Cirl,Syx4,sec5,Snap,Syx1A,Clc,AP-47,Fmr1,Frq1,Syt7,Syx8,Arf84F,Bap,CanB,Arf72A,Scamp,exo70,Rep,Vap-33-1,Syn,lqf,Syx16,n-syb,AP-2sigma,Arf102F,Gdi,Amph,CanA1,Eps-15,Hrs,gammaSnap,Caps,Khc
GO:0045055	8,6,5,7	regulated secretory pathway	115	0.0154	40	0.0309	0.0061667	E	epsin-like,syt,unc-13,endoA,CanB2,Arf51F,Syx13,Cirl,Syx4,sec5,Snap,Syx1A,Clc,AP-47,Fmr1,Frq1,Syt7,Syx8,Arf84F,Bap,CanB,Arf72A,Scamp,exo70,Rep,Vap-33-1,Syn,lqf,Syx16,n-syb,AP-2sigma,Arf102F,Gdi,Amph,CanA1,Eps-15,Hrs,gammaSnap,Caps,Khc
GO:0045184	3,4,5	establishment of protein localization	132	0.0177	44	0.034	0.0072166	E	olf186-F,Tim9a,Akt1,CG32350,SH3PX1,Trp1,Trn,Arf51F,LpR1,Srp14,Tom7,tamo,ptc,Sec61beta,CG8860,CG32297,CG6359,wbl,Tim17b1,CG6842,Tim10,ninaC,CG40042,pll,Tom40,CG11110,Ranbp16,Ras85D,Tim8,Rep,Fs(2)Ket,S,CG31229,boca,smt3,TRAM,Arf102F,Srp9,Gtp-bp,Sec61gamma,Karybeta3,Nxt1,cact,CG8004
GO:0015031	4,5,6	protein transport	128	0.0172	43	0.0332	0.0074049	E	olf186-F,Tim9a,Akt1,CG32350,SH3PX1,Trp1,Trn,Arf51F,LpR1,Srp14,Tom7,tamo,ptc,Sec61beta,CG8860,CG32297,CG6359,wbl,Tim17b1,CG6842,Tim10,ninaC,CG40042,pll,Tom40,CG11110,Ranbp16,Ras85D,Tim8,Rep,Fs(2)Ket,S,CG31229,boca,smt3,TRAM,Arf102F,Srp9,Sec61gamma,Karybeta3,Nxt1,cact,CG8004
GO:0003001	5,3	generation of a signal involved in cell-cell signaling	116	0.0155	40	0.0309	0.0078058	E	epsin-like,syt,unc-13,endoA,CanB2,Arf51F,Syx13,Cirl,Syx4,sec5,Snap,Syx1A,Clc,AP-47,Fmr1,Frq1,Syt7,Syx8,Arf84F,Bap,CanB,Arf72A,Scamp,exo70,Rep,Vap-33-1,Syn,lqf,Syx16,n-syb,AP-2sigma,Arf102F,Gdi,Amph,CanA1,Eps-15,Hrs,gammaSnap,Caps,Khc
GO:0006796	5	phosphate metabolic process	464	0.0622	116	0.0896	0.0097565	E	CG31140,CG7712,msn,RFeSP,sax,Akt1,wun2,wts,CG2249,PRL-1,Pkc53E,CG5548,dap,Pp2A-29B,Mkp,CG8680,CanB2,nmo,CG14211,Dgkepsilon,CG7497,CG8485,CG6020,Stlk,CG9306,puc,Strn-Mlck,l(2)35Di,EDTP,l(1)G0148,CG7597,Mkk4,Pka-R2,ptc,smi35A,CG3621,CG3214,awd,Pka-C1,Tie,CG14030,CG3632,slik,InR,CG11426,Pak3,CG12400,htl,Cam,Nca,ninaC,CG10664,ball,CG9391,Cyt-c-p,Fps85D,CG31110,pll,CG17746,CanB,Pi3K59F,Pp1alpha-96A,CG…
GO:0006793	4	phosphorus metabolic process	464	0.0622	116	0.0896	0.0097565	E	CG31140,CG7712,msn,RFeSP,sax,Akt1,wun2,wts,CG2249,PRL-1,Pkc53E,CG5548,dap,Pp2A-29B,Mkp,CG8680,CanB2,nmo,CG14211,Dgkepsilon,CG7497,CG8485,CG6020,Stlk,CG9306,puc,Strn-Mlck,l(2)35Di,EDTP,l(1)G0148,CG7597,Mkk4,Pka-R2,ptc,smi35A,CG3621,CG3214,awd,Pka-C1,Tie,CG14030,CG3632,slik,InR,CG11426,Pak3,CG12400,htl,Cam,Nca,ninaC,CG10664,ball,CG9391,Cyt-c-p,Fps85D,CG31110,pll,CG17746,CanB,Pi3K59F,Pp1alpha-96A,CG…
GO:0046907	6,4,5	intracellular transport	304	0.0407	82	0.0634	0.0126755	E	olf186-F,Tim9a,Rab1,thoc5,Akt1,SH3PX1,Trp1,robl,Trn,Arf51F,dyn-p25,U2af50,Srp14,Tom7,CG1628,sqd,sec5,Snap,htt,tamo,Msp-300,ptc,Sec61beta,ctp,CG8860,CG32297,CG6359,wbl,g,Tim17b1,Klp59C,CG6842,Arf84F,Tim10,ninaC,Gga,klar,Rab7,pll,Khc-73,Arf72A,Tom40,cni,CG4780,CG11110,Ranbp16,Ras85D,cpa,KdelR,Tim8,Rep,sw,Fs(2)Ket,S,CG31229,Mapmodulin,boca,smt3,Sop2,l(2)06496,TRAM,Arf102F,Srp9,Sec61gamma,tsu,Klp10A,…
GO:0045935	7,6	positive regulation of nucleobase, nucleoside, nucleotide and nucleic acid metabolic process	71	0.0095	28	0.0216	0.0126804	E	e(y)3,Bgb,srp,Bap55,cbt,chn,E2f,ac,sug,Su(H),lola,mirr,sno,twi,tara,Snr1,Taf4,mor,dl,Adf1,Ada2b,Bro,Trl,Eip93F,her,retn,trx,Su(var)205
GO:0046530	5	photoreceptor cell differentiation	139	0.0186	45	0.0348	0.0130698	E	msn,wts,R,klg,hth,pros,phl,Hsp83,mbl,boss,salm,Rac1,eys,emc,ben,Jra,fz,aop,N,Hdc,klar,Fps85D,br,Ras85D,rin,sw,14-3-3zeta,Cpn,Alk,S,CSN4,Cka,Amph,mts,p47,sty,bun,Rab11,spi,ttk,PTP-ER,Dl,Khc,h,drk
GO:0000398	8,10	nuclear mRNA splicing, via spliceosome	169	0.0226	52	0.0402	0.0134267	E	SmB,CG6995,CG10418,tra2,CG3198,nonA-l,snRNA:U6:96Aa,U2af50,xl6,sqd,snRNA:U5:23D,Rbp1-like,CG4279,CG13277,CG4119,CG9742,Rox8,CG2021,tst,hoip,Hrb27C,how,CG3542,dom,vir,ps,Pep,snf,nonA,snRNA:U1:82Eb,Rbp1,Sxl,B52,eIF-4a,Prp18,SC35,Hrb87F,snRNA:U5:34A,scaf6,snRNP69D,Rm62,CG3058,Cbp20,dl,bl,CG6610,CG4901,heph,snRNA:U5:38ABb,snRNA:U2:34ABa,snRNA:U5:38ABa,Hel25E
GO:0000377	9	RNA splicing, via transesterification reactions with bulged adenosine as nucleophile	169	0.0226	52	0.0402	0.0134267	E	SmB,CG6995,CG10418,tra2,CG3198,nonA-l,snRNA:U6:96Aa,U2af50,xl6,sqd,snRNA:U5:23D,Rbp1-like,CG4279,CG13277,CG4119,CG9742,Rox8,CG2021,tst,hoip,Hrb27C,how,CG3542,dom,vir,ps,Pep,snf,nonA,snRNA:U1:82Eb,Rbp1,Sxl,B52,eIF-4a,Prp18,SC35,Hrb87F,snRNA:U5:34A,scaf6,snRNP69D,Rm62,CG3058,Cbp20,dl,bl,CG6610,CG4901,heph,snRNA:U5:38ABb,snRNA:U2:34ABa,snRNA:U5:38ABa,Hel25E
GO:0042773	8,5	ATP synthesis coupled electron transport	64	0.0086	26	0.0201	0.0143917	E	CG7712,RFeSP,CG2249,CG5548,CG8680,CG6020,CG9306,l(2)35Di,CG3621,CG3214,CG12400,CG10664,CG12203,CG32230,CG12859,CG3683,cype,mtacp1,ND23,CG11015,CG12079,CG9172,l(3)neo18,CG3446,CG7181,CG5703
GO:0042775	9,6	organelle ATP synthesis coupled electron transport	64	0.0086	26	0.0201	0.0143917	E	CG7712,RFeSP,CG2249,CG5548,CG8680,CG6020,CG9306,l(2)35Di,CG3621,CG3214,CG12400,CG10664,CG12203,CG32230,CG12859,CG3683,cype,mtacp1,ND23,CG11015,CG12079,CG9172,l(3)neo18,CG3446,CG7181,CG5703
GO:0043687	7	post-translational protein modification	473	0.0634	117	0.0904	0.0148018	E	msn,7B2,sax,Akt1,wts,PRL-1,Pkc53E,dap,Pp2A-29B,Mkp,CanB2,Arf51F,CG7023,nmo,CG14211,Hcf,Spase25,CG7497,CG8485,Stlk,puc,Strn-Mlck,EDTP,Spase18-21,l(1)G0148,CG7597,CG1716,Mkk4,Pka-R2,smi35A,ben,awd,CG32479,Pka-C1,eff,Tie,CG14030,CG3632,slik,InR,wbl,Pak3,htl,Cam,Arf84F,ninaC,RpL40,ball,Spase22-23,CG40045,faf,pip,W,Fps85D,bur,pll,CG17746,CanB,Arf72A,CG7288,CG11110,Pp1alpha-96A,Dyrk3,Nedd4,PpV,Roc1a,CG…
GO:0006118	4	electron transport	83	0.0111	31	0.024	0.0151462	E	CG7712,RFeSP,CG2249,CG5548,CG8680,Gpdh,CG6020,CG9306,l(2)35Di,CG3621,CG40050,CG3214,CG12400,CG10664,Cyt-c-p,CG12203,CG32230,CG12859,CG3683,cype,mtacp1,ND23,CG11015,CG12079,CG9172,l(3)neo18,Trxr-1,CG3446,CG7181,CG30354,CG5703
GO:0001751	7,9,8,10,11	compound eye photoreceptor cell differentiation	115	0.0154	39	0.0301	0.0157575	E	wts,R,klg,hth,pros,Hsp83,mbl,boss,salm,Rac1,eys,emc,Jra,fz,aop,N,Hdc,klar,br,Ras85D,rin,14-3-3zeta,Cpn,Alk,S,CSN4,Cka,Amph,mts,p47,sty,bun,Rab11,spi,ttk,PTP-ER,Dl,h,drk
GO:0000375	8	RNA splicing, via transesterification reactions	170	0.0228	52	0.0402	0.0160493	E	SmB,CG6995,CG10418,tra2,CG3198,nonA-l,snRNA:U6:96Aa,U2af50,xl6,sqd,snRNA:U5:23D,Rbp1-like,CG4279,CG13277,CG4119,CG9742,Rox8,CG2021,tst,hoip,Hrb27C,how,CG3542,dom,vir,ps,Pep,snf,nonA,snRNA:U1:82Eb,Rbp1,Sxl,B52,eIF-4a,Prp18,SC35,Hrb87F,snRNA:U5:34A,scaf6,snRNP69D,Rm62,CG3058,Cbp20,dl,bl,CG6610,CG4901,heph,snRNA:U5:38ABb,snRNA:U2:34ABa,snRNA:U5:38ABa,Hel25E
GO:0048489	5,6	synaptic vesicle transport	99	0.0133	35	0.027	0.0163606	E	epsin-like,syt,unc-13,endoA,Arf51F,Syx13,Syx4,sec5,Snap,Syx1A,Clc,AP-47,Syt7,Syx8,Arf84F,Bap,Arf72A,btsz,Scamp,exo70,Vap-33-1,Syn,lqf,Syx16,n-syb,AP-2sigma,auxillin,Arf102F,Amph,shi,Eps-15,Hrs,gammaSnap,Rab5,Caps
GO:0006397	7	mRNA processing	201	0.0269	59	0.0456	0.0166995	E	SmB,CG6995,CG10418,CG7698,tra2,CG3198,CG3689,nonA-l,snRNA:U6:96Aa,U2af50,xl6,sqd,snRNA:U5:23D,Rbp1-like,msi,CG4279,CG13277,CG4119,CG9742,Rox8,AGO1,CG2021,tst,hoip,Hrb27C,how,CG3542,dom,vir,ps,Pep,snf,nonA,snRNA:U1:82Eb,Rbp1,Sxl,B52,eIF-4a,Prp18,SC35,Hrb87F,snRNA:U5:34A,scaf6,snRNP69D,Rm62,CG3058,Cbp20,dl,bl,CG6610,CG4901,heph,snRNA:U5:38ABb,Slbp,snRNA:U2:34ABa,Dek,snRNA:U5:38ABa,Hel25E,CstF-64
GO:0031325	6,5	positive regulation of cellular metabolic process	80	0.0107	30	0.0232	0.0192005	E	e(y)3,Bgb,srp,Bap55,cbt,chn,E2f,ac,sug,Su(H),lola,mirr,sno,twi,tara,pAbp,Snr1,Taf4,mor,pum,dl,Adf1,Ada2b,Bro,Trl,Eip93F,her,retn,trx,Su(var)205
GO:0007399	5	nervous system development	550	0.0737	132	0.102	0.0195149	E	CG5869,ct,numb,sv,sax,Gad1,bif,egh,robl,dlg1,Fas2,Smox,beat-IIa,plexB,repo,hth,pros,Dad,Bap55,SoxN,elav,fru,puc,xl6,mbl,nrv2,O-fut1,chn,EcR,dally,Rac1,Pka-R2,pygo,ptc,emc,Fmr1,lbm,ben,mam,moody,ac,InR,ed,lola,CG1244,par-6,aop,mbf1,htl,ena,FKBP59,N,sli,vap,Ephrin,bwa,ewg,G-ialpha65A,tgo,Chi,Rx,mirr,Fps85D,AGO1,bur,br,G-oalpha47A,Fas1,plexA,chrw,rho,Nedd4,Ras85D,hoip,Aph-4,dpn,Ptp99A,HmgD,Alk,S,oaf…
GO:0008380	7	RNA splicing	176	0.0236	53	0.041	0.0213337	E	SmB,CG6995,CG10418,CG7971,tra2,CG3198,nonA-l,snRNA:U6:96Aa,U2af50,xl6,sqd,snRNA:U5:23D,Rbp1-like,CG4279,CG13277,CG4119,CG9742,Rox8,CG2021,tst,hoip,Hrb27C,how,CG3542,dom,vir,ps,Pep,snf,nonA,snRNA:U1:82Eb,Rbp1,Sxl,B52,eIF-4a,Prp18,SC35,Hrb87F,snRNA:U5:34A,scaf6,snRNP69D,Rm62,CG3058,Cbp20,dl,bl,CG6610,CG4901,heph,snRNA:U5:38ABb,snRNA:U2:34ABa,snRNA:U5:38ABa,Hel25E
GO:0022618	6,5	protein-RNA complex assembly	69	0.0092	27	0.0209	0.0216287	E	eIF2B-delta,tra2,U2af50,xl6,Int6,eIF-5A,eIF2B-gamma,CG8636,AGO2,Rbp1-like,RpS18,CG9742,eIF2B-beta,AGO1,eIF-2beta,Trip1,CG9769,eIF-4E,eIF-2alpha,Rbp1,eIF-1A,B52,eIF-4a,SC35,Su(var)3-9,eIF-3p40,Adam
GO:0006091	3	generation of precursor metabolites and energy	117	0.0157	39	0.0301	0.0244813	E	CG7712,CG6140,RFeSP,CG2249,CG5548,CG8680,Gpdh,CG6020,CG9306,l(2)35Di,l(1)G0156,CG3621,CG40050,CG3214,CG12400,CG10664,Cyt-c-p,l(1)G0255,CG12203,CG32230,CG6904,CG12859,CG3683,cype,mtacp1,ND23,CG11015,CG12079,CG33791,CG9172,l(3)neo18,Trxr-1,CG3446,CG5028,CG10219,CG7181,CG30354,SdhB,CG5703
GO:0009893	5,4	positive regulation of metabolic process	81	0.0109	30	0.0232	0.0252734	E	e(y)3,Bgb,srp,Bap55,cbt,chn,E2f,ac,sug,Su(H),lola,mirr,sno,twi,tara,pAbp,Snr1,Taf4,mor,pum,dl,Adf1,Ada2b,Bro,Trl,Eip93F,her,retn,trx,Su(var)205
GO:0007165	4	signal transduction	669	0.0897	155	0.1198	0.0258189	E	capa,CG33696,mav,Oamb,msn,swi2,ct,numb,ebi,Dms,sax,Akt1,Octbeta3R,Takr86C,R,C3G,AR-2,aru,Dsk,plexB,mAcR-60C,Shc,oa2,nmo,Pdf,Dad,SoxN,CG7497,DopR,phl,Hsp83,CtBP,puc,Ilp2,npf,Cirl,itp,cbt,14-3-3epsilon,CG31660,boss,inaD,O-fut1,Leucokinin,EcR,Mkk4,dally,D2R,Rac1,pygo,ptc,Mtl,Ark,Pka-C1,mam,Jra,moody,Toll-6,InR,egr,ed,Su(H),wbl,fz,hug,Crk,key,aop,htl,spz,Cam,N,ninaC,ics,Lnk,Rh6,G-ialpha65A,Notum,DopE…
GO:0001754	6,7,8,9	eye photoreceptor cell differentiation	126	0.0169	41	0.0317	0.0282181	E	wts,R,klg,hth,pros,Hsp83,mbl,boss,salm,Rac1,eys,emc,Jra,fz,aop,N,Hdc,klar,br,Ras85D,rin,sw,14-3-3zeta,Cpn,Alk,S,CSN4,Cka,Amph,mts,p47,sty,bun,Rab11,spi,ttk,PTP-ER,Dl,Khc,h,drk
GO:0048731	4	system development	1389	0.1861	292	0.2257	0.0282926	E	CG5869,msn,cic,ct,numb,CG11314,sv,ebi,sax,Sce,Gad1,Akt1,bif,Iap2,wts,R,salr,egh,srp,dap,robl,hdc,dlg1,Fas2,Smox,Dsp1,beat-IIa,plexB,CanB2,Arf51F,repo,klg,nmo,hth,pros,CG9520,vri,Dad,pen,Bap55,SoxN,elav,fru,CG16708,phl,Hsp83,Pink1,puc,kn,cbt,14-3-3epsilon,xl6,mbl,Syx1A,fas,L,boss,trn,l(1)G0148,salm,opa,nrv2,O-fut1,rg,chn,Vang,EcR,dally,Rac1,Eip75B,Pka-R2,eIF-5A,eys,Msp-300,pygo,unk,ptc,sinu,E2f,em…
GO:0006119	7,4	oxidative phosphorylation	70	0.0094	27	0.0209	0.0291754	E	CG7712,RFeSP,CG2249,CG5548,CG8680,CG6020,CG9306,l(2)35Di,CG3621,CG3214,CG12400,CG10664,Cyt-c-p,CG12203,CG32230,CG12859,CG3683,cype,mtacp1,ND23,CG11015,CG12079,CG9172,l(3)neo18,CG3446,CG7181,CG5703
GO:0045941	8,7	positive regulation of transcription	70	0.0094	27	0.0209	0.0291754	E	e(y)3,Bgb,srp,Bap55,cbt,chn,E2f,ac,sug,Su(H),lola,mirr,sno,twi,tara,Snr1,Taf4,mor,dl,Adf1,Bro,Trl,Eip93F,her,retn,trx,Su(var)205
GO:0007155	3	cell adhesion	139	0.0186	44	0.034	0.0300831	E	hig,CG16857,p120ctn,Rab1,R,egh,ran,Ten-m,dlg1,Fas2,beat-IIa,klg,trn,O-fut1,EcR,Ten-a,RhoL,ed,Tsp,fz,par-6,N,sli,cals,alpha-Cat,Cad99C,Fas1,rho,ImpL2,Wnt4,Ggamma1,Rab-RP4,Flo-2,Stim,mts,BM-40-SPARC,Cdk9,vav,Dl,flw,Psn,rhea,His3.3A,Mkp3
GO:0043412	5	biopolymer modification	560	0.075	133	0.1028	0.0303804	E	msn,7B2,sax,Akt1,wts,PRL-1,Pkc53E,dap,Pp2A-29B,Mkp,CanB2,Arf51F,CG7023,nmo,CG14211,CG9520,Hcf,Spase25,CG7497,CG8485,Stlk,puc,Strn-Mlck,EDTP,Spase18-21,l(1)G0148,CG7597,CG1716,CG11828,O-fut1,Mkk4,Pka-R2,smi35A,CG8005,ben,awd,CG32479,Pka-C1,CG2975,eff,Tie,adat,CG14030,CG3632,slik,InR,Mt2,wbl,Pak3,htl,Cam,Arf84F,ninaC,RpL40,ball,Spase22-23,CG40045,faf,Phm,pip,W,Dph5,Fps85D,bur,pll,CG17746,CanB,Arf72…
GO:0022613	4	ribonucleoprotein complex biogenesis and assembly	98	0.0131	34	0.0263	0.0338046	E	CG6764,eIF2B-delta,tra2,U2af50,xl6,Int6,CG3527,eIF-5A,eIF2B-gamma,CG8636,AGO2,Rbp1-like,RpS18,CG9742,RpL40,eIF2B-beta,AGO1,eIF-2beta,Trip1,CG9769,Nnp-1,CG11837,eIF-4E,Ubi-p63E,eIF-2alpha,Rbp1,eIF-1A,B52,eIF-4a,SC35,CG5033,Su(var)3-9,eIF-3p40,Adam
GO:0006464	6	protein modification process	538	0.0721	128	0.0989	0.039495	E	msn,7B2,sax,Akt1,wts,PRL-1,Pkc53E,dap,Pp2A-29B,Mkp,CanB2,Arf51F,CG7023,nmo,CG14211,CG9520,Hcf,Spase25,CG7497,CG8485,Stlk,puc,Strn-Mlck,EDTP,Spase18-21,l(1)G0148,CG7597,CG1716,CG11828,O-fut1,Mkk4,Pka-R2,smi35A,CG8005,ben,awd,CG32479,Pka-C1,CG2975,eff,Tie,CG14030,CG3632,slik,InR,wbl,Pak3,htl,Cam,Arf84F,ninaC,RpL40,ball,Spase22-23,CG40045,faf,pip,W,Dph5,Fps85D,bur,pll,CG17746,CanB,Arf72A,CG7288,CG11…
GO:0016071	6	mRNA metabolic process	216	0.0289	61	0.0471	0.0416349	E	SmB,CG6995,CG10418,CG7698,tra2,CG3198,CG3689,nonA-l,snRNA:U6:96Aa,U2af50,xl6,sqd,snRNA:U5:23D,Rbp1-like,msi,CG4279,CG13277,CG4119,CG9742,Rox8,AGO1,CG2021,tst,hoip,Hrb27C,how,CG3542,dom,vir,ps,pcm,Pep,snf,nonA,snRNA:U1:82Eb,Rbp1,Sxl,B52,eIF-4a,Prp18,SC35,Hrb87F,snRNA:U5:34A,scaf6,snRNP69D,pum,Rm62,CG3058,Cbp20,dl,bl,CG6610,CG4901,heph,snRNA:U5:38ABb,Slbp,snRNA:U2:34ABa,Dek,snRNA:U5:38ABa,Hel25E,Cs…
GO:0051252	7,6	regulation of RNA metabolic process	60	0.008	24	0.0185	0.0426985	E	CG6995,CG10418,tra2,U2af50,sqd,CG4119,Rox8,tst,Hrb27C,how,dom,vir,Pep,snf,Sxl,B52,eIF-4a,SC35,Hrb87F,pum,Rm62,dl,bl,Hel25E
GO:0048856	3	anatomical structure development	1684	0.2257	345	0.2666	0.0430042	E	CG5869,msn,cic,ct,numb,CG11314,sv,Rab1,ebi,sax,Sce,Gad1,Akt1,bif,Iap2,wts,R,salr,egh,ran,mus301,srp,fal,dap,Rbf,Ten-m,robl,hdc,dlg1,Fas2,Smox,SIP1,Dsp1,beat-IIa,plexB,CanB2,Arf51F,repo,klg,nmo,hth,pros,CG9520,vri,Dad,pen,cue,Bap55,SoxN,elav,fru,CG7497,CG16708,phl,Hsp83,Pink1,puc,Ilp2,Pxd,kn,cbt,14-3-3epsilon,xl6,sqd,sdt,Thor,mbl,Syx1A,fas,L,boss,trn,l(1)G0148,salm,opa,nrv2,O-fut1,rg,chn,Vang,EcR,…
GO:0006350	5	transcription	635	0.0851	147	0.1136	0.0437091	E	e(y)3,Bgb,cic,sv,Max,Sce,bip2,Rpb10,salr,srp,Rbf,MBD-like,repo,hth,Mnt,pros,CG32343,vri,Bap55,RpII18,SoxN,CtBP,fs(1)h,MRG15,kn,cbt,salm,opa,sage,PHDP,chn,EcR,Eip75B,pygo,pho,mip40,E2f,emc,Rpb7,RpII15,CG5874,Taf10b,Aef1,Pka-C1,Jra,Taf13,ac,sug,Su(H),lola,aop,TfIIA-S,TfIIA-L,Rpb5,toe,N,RpL40,TfIIFalpha,Taf12,Ssdp,MED30,tgo,Chi,Alh,Rx,mirr,Ssb-c31a,AGO1,br,sno,Scr,scro,Crg-1,Psc,Fer1,tio,l(2)NC136,d…
GO:0006886	7,5,6	intracellular protein transport	116	0.0155	38	0.0294	0.0477281	E	olf186-F,Tim9a,Akt1,SH3PX1,Trp1,Trn,Srp14,Tom7,tamo,ptc,Sec61beta,CG8860,CG32297,CG6359,wbl,Tim17b1,CG6842,Tim10,ninaC,pll,Tom40,CG11110,Ranbp16,Ras85D,Tim8,Rep,Fs(2)Ket,S,CG31229,boca,smt3,TRAM,Srp9,Sec61gamma,Karybeta3,Nxt1,cact,CG8004
F2 Female Upregulated
GO_ID	LEVEL(S)	TERM	NB_IN_REF	FREQ_IN_REF	NB_IN_SET	FREQ_IN_SET	P_VALUE (Bonferroni adjusted)	ENRICHMENT/DEPLETION	GENES_IN_SET
GO:0006952	3	defense response	162	0.0217	3	0.5	0.0077234	E	IM2,IM3,AttA
GO:0019731	6,5,7	antibacterial humoral response	45	0.006	2	0.3333	0.0213719	E	IM3,AttA
GO:0042742	5,4,6	defense response to bacterium	62	0.0083	2	0.3333	0.0404495	E	IM3,AttA
GO:0009617	4,5	response to bacterium	69	0.0092	2	0.3333	0.0499925	E	IM3,AttA
F2 Female Downregulated
GO_ID	LEVEL(S)	TERM	NB_IN_REF	FREQ_IN_REF	NB_IN_SET	FREQ_IN_SET	P_VALUE (Bonferroni adjusted)	ENRICHMENT/DEPLETION	GENES_IN_SET
GO:0006896	9,8,7,6	Golgi to vacuole transport	1	0.0001	1	0.2	0.0335031	E	scat
