# Supplementary material for: Detection of Transgenerational Spermatogenic Inheritance of Adult Male Acquired CNS Gene Expression Characteristics Using a Drosophila Systems Model
Source: PLoS One. 2009 Jun 2;4(6):e5763. doi: 10.1371/journal.pone.0005763 (PMC2685453; doi:10.1371/journal.pone.0005763)
Supplement: Table S3 — Differentially expressed genes in testis. Up- and down-regulated genes in individulas exposed to PTZ (F0) and F1 male are listed. Each set of genes was identified using four biological microarray replicates with balanced dye-swaps. See text for further details. (0.03 MB XLS) [file pone.0005763.s003.xls]

## Sheet: Sheet1
Table S3. Differentially expressed genes in testis. Up- and down-regulated genes in individulas exposed to PTZ (F0) and F1 male are listed. Each set of genes was identified using four biological microarray replicates with balanced dye-swaps. See text for further details.
F0 testis						F1 testis
Upregulated			Downregulated			Upregulated			Downregulated
CG numbers	FlyBase ID	Gene symbol	CG numbers	FlyBase ID	Gene symbol	CG numbers	FlyBase ID	Gene symbol	CG numbers	FlyBase ID	Gene symbol
CG1361	FBgn0000094	Anp	CR31400	FBgn0001234	Hsromega	CG2956	FBgn0003900	twi	CG5596	FBgn0002772	Mlc1
CG18211	FBgn0010357	betaTry	CG3151	FBgn0010263	Rbp9	CG2652	FBgn0025838	CG2652	CG11106	FBgn0030280	CG11106
CG9074	FBgn0011668	Mst57Da	CG18296	FBgn0026729	axo	CG11658	FBgn0036196	CG11658	CG8517	FBgn0034472	CG8517
CG5016	FBgn0011669	Mst57Db	CG14635	FBgn0029535	CG14635	CG8100	FBgn0036410	CG8100	CG16894	FBgn0034483	CG16894
CG31056	FBgn0013745	Acp98AB	CG12111	FBgn0030050	CG12111	CG31332	FBgn0037733	unc-115	CG12784	FBgn0038356	CG12784
CG8661	FBgn0030837	CG8661	CG12119	FBgn0030102	CG12119	CG3939	FBgn0040396	CG3939	CG14974	FBgn0040694	CG14974
CG8626	FBgn0034152	Acp53C14a	CG4394	FBgn0030748	Traf3	CG32651	FBgn0052651	CG32651
CG30473	FBgn0043530	Obp51a	CG3625	FBgn0031245	CG3625
CG31061	FBgn0046885	Gr98d	CG13947	FBgn0031277	CG13947
CG3108	FBgn0029807	CG3108	CG14007	FBgn0031731	CG14007
			CG1827	FBgn0033431	CG1827
			CG6357	FBgn0033875	CG6357
			CG17917	FBgn0037431	CG17917
			CG5399	FBgn0038353	CG5399
			CG6784	FBgn0039074	CG6784
			CG31296	FBgn0051296	CG31296
			CG32457	FBgn0052457	CG32457
			CG32656	FBgn0052656	CG32656
			CR33258	FBgn0053258	CG33258
			CG32031	FBgn0000116	Argk
			CG8627	FBgn0010387	Dbi
			CG11390	FBgn0011695	PebIII
			CR9700	FBgn0026399	Or85e
			CG31817	FBgn0028899	CG31817
			CG11765	FBgn0033518	Prx2540-2
			CG11765	FBgn0033520	Prx2540-1
