# Supplementary material for: Detection of Transgenerational Spermatogenic Inheritance of Adult Male Acquired CNS Gene Expression Characteristics Using a Drosophila Systems Model
Source: PLoS One. 2009 Jun 2;4(6):e5763. doi: 10.1371/journal.pone.0005763 (PMC2685453; doi:10.1371/journal.pone.0005763)
Supplement: Table S4 — Enriched biological processes in differentially expressed genes in testis. Gene lists provided in Table S3 were used in enrichment analysis. GOTool Box was used to retrieve overrepresented biological processes in up- or down- regulated genes. See text for further details. (0.03 MB XLS) [file pone.0005763.s004.xls]

## Sheet: Sheet1
Table S4. Enriched biological processes in differentially expressed genes in testis. Gene lists provided in Table S3 were used in enrichment analysis. GOTool Box was used to retrieve overrepresented biological processes in up- or down- regulated genes. See text for further details.
F0 testis Upregulated
GO_ID	LEVEL(S)	TERM	NB_IN_REF	FREQ_IN_REF	NB_IN_SET	FREQ_IN_SET	P_VALUE (Bonferroni adjusted)	ENRICHMENT/DEPLETION	GENES_IN_SET
GO:0045297	5,6	post-mating behavior	18	0.0024	3	0.4286	2.7831e-05	E	Mst57Db,Mst57Da,Acp98AB
GO:0051704	2	multi-organism process	209	0.028	4	0.5714	0.0013099	E	Mst57Db,Anp,Mst57Da,Acp98AB
GO:0051705	3	behavioral interaction between organisms	82	0.011	3	0.4286	0.0029179	E	Mst57Db,Mst57Da,Acp98AB
GO:0007617	4,5	mating behavior	82	0.011	3	0.4286	0.0029179	E	Mst57Db,Mst57Da,Acp98AB
GO:0019098	4,3	reproductive behavior	87	0.0117	3	0.4286	0.0034829	E	Mst57Db,Mst57Da,Acp98AB
GO:0007618	4,3	mating	94	0.0126	3	0.4286	0.0043879	E	Mst57Db,Mst57Da,Acp98AB
GO:0018991	6,5	oviposition	16	0.0021	2	0.2857	0.0060983	E	Mst57Db,Mst57Da
GO:0022414	3,2	reproductive process	203	0.0272	3	0.4286	0.0423647	E	Mst57Db,Mst57Da,Acp98AB
F0 testis Downregulated (with borderline significance)
GO_ID	LEVEL(S)	TERM	NB_IN_REF	FREQ_IN_REF	NB_IN_SET	FREQ_IN_SET	P_VALUE (Bonferroni adjusted)	ENRICHMENT/DEPLETION	GENES_IN_SET
GO:0035063	7	nuclear speck organization and biogenesis	1	0.0001	1	0.1	0.0991691	E	Hsromega
F1 testis Downregulated
GO_ID	LEVEL(S)	TERM	NB_IN_REF	FREQ_IN_REF	NB_IN_SET	FREQ_IN_SET	P_VALUE (Bonferroni adjusted)	ENRICHMENT/DEPLETION	GENES_IN_SET
GO:0006936	3	muscle contraction	13	0.0017	1	1	0.0174216	E	Mlc1
